# Supplementary material for: 6,6′-Dieth­oxy-2,2′-[hexane-1,6-diylbis(nitrilo­methanylyl­idene)]diphenol
Source: Acta Crystallogr Sect E Struct Rep Online. 2011 Mar 19;67(Pt 4):o918. doi: 10.1107/S1600536811009445 (PMC3099770; doi:10.1107/S1600536811009445)
Supplement: Supplementary file 2 [file e-67-0o918-Isup2.hkl]

# 
# h,k,l, Fc-squared, Fo-squared, sigma(Fo-squared) and status flag 
# 
data_I
_shelx_title ' C24H32N2O4' 
_shelx_refln_list_code          4 
_shelx_F_calc_maximum      141.48 
_exptl_crystal_F_000       222.00 
_reflns_d_resolution_high  0.8109 
 
loop_ 
 _symmetry_equiv_pos_as_xyz 
 'x, y, z' 
 '-x, -y, -z' 
 
_cell_length_a     6.9094 
_cell_length_b     6.9184 
_cell_length_c    11.9356 
_cell_angle_alpha  91.271 
_cell_angle_beta   99.677 
_cell_angle_gamma 102.550 
 
_shelx_F_squared_multiplier     1.000 
 
loop_ 
 _refln_index_h 
 _refln_index_k 
 _refln_index_l 
 _refln_F_squared_calc 
 _refln_F_squared_meas 
 _refln_F_squared_sigma 
 _refln_observed_status 
   1   0   0      239.25      221.33      2.46 o 
   2   0   0      235.40      201.82      3.14 o 
   3   0   0      565.73      588.05      7.41 o 
   4   0   0      120.21      113.82      4.11 o 
   5   0   0      149.33      146.80      6.85 o 
   6   0   0       59.74       53.19      4.82 o 
   7   0   0       24.96       27.66      4.68 o 
   8   0   0        3.04       -0.37      2.31 o 
  -8   1   0        3.97       -3.40      5.38 o 
  -7   1   0        2.95        4.24      2.45 o 
  -6   1   0      404.70      434.65     13.26 o 
  -5   1   0      114.39      117.09     13.45 o 
  -4   1   0       41.35       37.32      5.32 o 
  -3   1   0       62.48       68.77      3.62 o 
  -2   1   0      930.49      968.81     16.08 o 
  -1   1   0      483.70      472.18      8.46 o 
   0   1   0      493.92      503.38      4.54 o 
   1   1   0      557.94      523.44      4.87 o 
   2   1   0        1.45        0.79      0.37 o 
   3   1   0        1.30        1.52      0.59 o 
   4   1   0       18.30       14.25      1.62 o 
   5   1   0        0.00       -0.12      0.76 o 
   6   1   0       14.22       14.21      3.00 o 
   7   1   0       30.43       36.09      8.44 o 
  -8   2   0        5.23       11.14      3.45 o 
  -7   2   0        7.20       11.52      3.09 o 
  -6   2   0        9.10        7.29      3.17 o 
  -5   2   0        4.44        5.08      1.98 o 
  -4   2   0       21.85       24.46      2.87 o 
  -3   2   0      934.15     1093.99      9.17 o 
  -2   2   0       10.65       12.53      1.79 o 
  -1   2   0      691.72      697.81     12.32 o 
   0   2   0      102.85       97.13      3.01 o 
   1   2   0       49.12       43.61      1.69 o 
   2   2   0      365.65      437.99      6.24 o 
   3   2   0        6.13        9.76      1.37 o 
   4   2   0       14.78       13.01      1.82 o 
   5   2   0        3.02        3.01      1.17 o 
   6   2   0        1.52        2.37      2.56 o 
   7   2   0        1.36        0.33      2.66 o 
  -8   3   0        0.08        1.78      1.86 o 
  -7   3   0       14.68       13.21      3.53 o 
  -6   3   0       20.84       16.70      3.35 o 
  -5   3   0       14.89       15.86      2.94 o 
  -4   3   0       72.54       87.25      4.88 o 
  -3   3   0       13.94       13.33      1.58 o 
  -2   3   0        1.17        0.72      0.81 o 
  -1   3   0        1.87        1.80      1.87 o 
   0   3   0      172.53      174.77      3.87 o 
   1   3   0       36.00       30.41      1.74 o 
   2   3   0        0.00        0.48      0.56 o 
   3   3   0       43.45       51.05      4.37 o 
   4   3   0        0.38        2.62      1.12 o 
   5   3   0       18.35       13.85      2.78 o 
   6   3   0       21.45       17.56      5.14 o 
   7   3   0        1.22        4.35      2.45 o 
  -7   4   0        9.33        9.14      2.54 o 
  -6   4   0       19.28       14.36      4.50 o 
  -5   4   0        9.57       18.77      5.36 o 
  -4   4   0        0.04       -0.13      0.86 o 
  -3   4   0        0.20        0.60      1.14 o 
  -2   4   0       49.61       42.00      3.20 o 
  -1   4   0       42.62       43.03      2.33 o 
   0   4   0      570.48      615.50      8.45 o 
   1   4   0        0.18        0.18      0.60 o 
   2   4   0        8.05        8.11      1.31 o 
   3   4   0        2.32        3.36      1.73 o 
   4   4   0       47.43       39.99      4.09 o 
   5   4   0        0.32        0.86      2.03 o 
   6   4   0        4.32        5.05      3.36 o 
  -7   5   0        5.86        3.01      3.09 o 
  -6   5   0       32.72       21.10      6.15 o 
  -5   5   0       63.28       71.05      8.23 o 
  -4   5   0        0.32       -0.30      1.17 o 
  -3   5   0       62.79       54.78      4.11 o 
  -2   5   0       18.02       21.02      2.70 o 
  -1   5   0       43.23       41.03      4.22 o 
   0   5   0        0.25        0.70      1.09 o 
   1   5   0      240.41      257.47      6.23 o 
   2   5   0      363.27      393.57     11.57 o 
   3   5   0       39.64       41.00      8.12 o 
   4   5   0        6.93       12.21      6.33 o 
   5   5   0        9.74       12.02      3.58 o 
  -7   6   0       12.41       12.67      4.64 o 
  -6   6   0        5.52       13.99      4.99 o 
  -5   6   0       18.75       13.38      3.15 o 
  -4   6   0      141.68      147.49      6.37 o 
  -3   6   0      426.97      496.05     13.17 o 
  -2   6   0       45.05       44.35      4.17 o 
  -1   6   0        2.68        1.17      1.56 o 
   0   6   0       25.09       29.81      6.33 o 
   1   6   0       32.72       31.56      6.72 o 
   2   6   0       27.67       26.26      6.13 o 
   3   6   0        6.25       11.26      4.43 o 
   4   6   0        3.03        4.19      4.11 o 
  -6   7   0        0.35       -0.99      2.83 o 
  -5   7   0        1.60        4.66      2.06 o 
  -4   7   0       52.98       52.11      5.14 o 
  -3   7   0        1.18        1.85      1.91 o 
  -2   7   0       33.05       38.86      4.20 o 
  -1   7   0        3.92        0.74      2.48 o 
   0   7   0        7.42       10.19      4.29 o 
   1   7   0        0.05       -2.06      2.37 o 
   2   7   0        0.85        4.54      3.69 o 
   3   7   0        0.96        0.35      2.97 o 
  -4   8   0        0.00        3.26      3.40 o 
  -3   8   0        0.68       -2.70      2.70 o 
  -2   8   0        7.90       14.25      3.32 o 
  -1   8   0        0.12        1.84      2.95 o 
   0   8   0        3.52       -0.56      2.37 o 
   1   8   0        1.43        2.97      2.78 o 
  -1  -8   1        1.31       -2.37      2.37 o 
   0  -8   1        0.01       -1.05      2.39 o 
   1  -8   1       19.64       23.39      6.37 o 
   2  -8   1        3.08        4.02      2.64 o 
   3  -8   1        2.45        3.84      2.56 o 
   4  -8   1        0.70        4.06      4.17 o 
  -3  -7   1       16.22        8.66      4.11 o 
  -2  -7   1        9.12        2.43      3.14 o 
  -1  -7   1        9.24       16.15      5.22 o 
   0  -7   1        0.34        1.01      3.11 o 
   1  -7   1        0.92        0.08      2.23 o 
   2  -7   1       17.65        9.91      4.46 o 
   3  -7   1        1.57        2.08      1.96 o 
   4  -7   1        2.54        6.37      2.43 o 
   5  -7   1       11.28        8.75      2.83 o 
   6  -7   1        7.69        1.79      3.01 o 
  -4  -6   1        6.09        9.36      2.69 o 
  -3  -6   1        3.39        2.35      2.84 o 
  -2  -6   1      262.42      287.99     10.87 o 
  -1  -6   1        0.68        3.32      2.14 o 
   0  -6   1        0.00        1.43      2.47 o 
   1  -6   1        0.55       -0.99      0.99 o 
   2  -6   1        2.25        1.21      1.19 o 
   3  -6   1       62.14       69.83      5.10 o 
   4  -6   1      277.96      292.71     15.58 o 
   5  -6   1        4.91        5.57      2.27 o 
   6  -6   1        0.16       -1.77      2.35 o 
   7  -6   1        5.23        7.39      2.97 o 
  -5  -5   1        8.70        6.70      5.48 o 
  -4  -5   1        5.57        1.94      2.52 o 
  -3  -5   1       85.99       94.28     12.83 o 
  -2  -5   1        0.06        0.39      2.36 o 
  -1  -5   1       37.49       30.50      3.61 o 
   0  -5   1       24.52       31.35      6.10 o 
   1  -5   1       80.69       83.35      3.79 o 
   2  -5   1       22.15       22.10      3.02 o 
   3  -5   1       12.23       11.96      3.06 o 
   4  -5   1       19.67       25.55      2.98 o 
   5  -5   1       30.65       26.14      6.27 o 
   6  -5   1       25.24       20.17      6.04 o 
   7  -5   1       12.07       11.51      3.67 o 
  -6  -4   1        0.23       -2.48      2.48 o 
  -5  -4   1       10.85        6.23      2.65 o 
  -4  -4   1        7.03        5.89      2.22 o 
  -3  -4   1        9.73        8.66      2.22 o 
  -2  -4   1        0.25        0.14      0.64 o 
  -1  -4   1        3.83        2.92      0.69 o 
   0  -4   1       42.41       37.48      4.02 o 
   1  -4   1      656.96      709.09     11.28 o 
   2  -4   1        2.54        2.04      1.49 o 
   3  -4   1       29.60       26.69      3.92 o 
   4  -4   1       30.07       29.91      3.66 o 
   5  -4   1        4.62        8.07      3.55 o 
   6  -4   1       10.09       11.53      4.64 o 
   7  -4   1        0.36       -0.78      1.79 o 
  -7  -3   1        1.24       -1.03      2.54 o 
  -6  -3   1        5.17        8.91      4.17 o 
  -5  -3   1       55.38       53.43      4.36 o 
  -4  -3   1        0.53        0.70      1.26 o 
  -3  -3   1        5.17        5.40      1.03 o 
  -2  -3   1      118.54      128.13      3.73 o 
  -1  -3   1       98.48       97.71      2.91 o 
   0  -3   1       76.02       71.38      2.88 o 
   1  -3   1       54.40       61.54      4.17 o 
   2  -3   1       20.99       14.28      2.83 o 
   3  -3   1      414.72      458.18     10.44 o 
   4  -3   1       19.42       22.38      4.54 o 
   5  -3   1        1.55        4.53      1.62 o 
   6  -3   1        9.91       10.93      2.74 o 
   7  -3   1       10.44       12.22      3.61 o 
   8  -3   1        8.55       10.98      4.10 o 
  -7  -2   1        9.37        6.87      3.16 o 
  -6  -2   1        2.91       -1.40      1.96 o 
  -5  -2   1        2.81        2.18      1.09 o 
  -4  -2   1        8.97        7.70      1.30 o 
  -3  -2   1      211.74      221.71      4.82 o 
  -2  -2   1     1168.04     1216.95     10.84 o 
  -1  -2   1        8.26        8.83      0.78 o 
   0  -2   1       26.47       27.22      2.87 o 
   1  -2   1      733.89      764.32     12.95 o 
   2  -2   1        1.90        0.97      1.00 o 
   3  -2   1       14.23       18.49      2.26 o 
   4  -2   1      158.41      190.53      7.31 o 
   5  -2   1        9.61        9.21      2.23 o 
   6  -2   1        9.83       11.47      3.10 o 
   7  -2   1        0.07        1.59      2.57 o 
   8  -2   1       28.20       35.52      9.12 o 
  -7  -1   1        9.81        8.42      3.26 o 
  -6  -1   1       21.93       22.36      3.53 o 
  -5  -1   1       21.91       21.68      2.09 o 
  -4  -1   1       27.63       27.28      1.86 o 
  -3  -1   1       22.55       21.26      1.45 o 
  -2  -1   1      386.99      375.82      6.41 o 
  -1  -1   1     2482.57     2453.47     14.53 o 
   0  -1   1     1024.22     1076.48      7.56 o 
   1  -1   1       38.81       36.14      2.52 o 
   2  -1   1       66.55       63.39      2.98 o 
   3  -1   1       15.60       10.35      1.99 o 
   4  -1   1       88.30       89.71      4.89 o 
   5  -1   1      792.13      840.69     26.41 o 
   6  -1   1       92.97      102.29      6.89 o 
   7  -1   1        0.01        0.24      4.71 o 
   8  -1   1        0.50        3.36      2.29 o 
  -8   0   1        8.76       10.25      3.28 o 
  -7   0   1        2.70        0.55      2.02 o 
  -6   0   1      262.74      284.76     20.77 o 
  -5   0   1      230.92      238.73      8.44 o 
  -4   0   1      328.48      328.38      5.15 o 
  -3   0   1      126.28      131.26      2.90 o 
  -2   0   1      208.26      198.36      6.89 o 
  -1   0   1     2193.22     2166.70     11.83 o 
   1   0   1     1213.70     1178.30      7.27 o 
   2   0   1        0.88        1.44      0.49 o 
   3   0   1       76.92       84.87      2.80 o 
   4   0   1       43.44       43.37      2.21 o 
   5   0   1      120.93      115.32      6.26 o 
   6   0   1        3.52        6.59      3.53 o 
   7   0   1        0.00       -2.13      2.13 o 
   8   0   1        0.26        4.25      2.86 o 
  -8   1   1        1.28        6.52      2.59 o 
  -7   1   1       17.73       17.28      5.19 o 
  -6   1   1      215.60      217.05      8.99 o 
  -5   1   1       11.68        5.43      1.97 o 
  -4   1   1      430.82      434.33     10.25 o 
  -3   1   1       24.29       23.98      2.19 o 
  -2   1   1      229.73      213.93      2.99 o 
  -1   1   1      768.23      766.73      4.97 o 
   0   1   1       55.11       46.73      1.43 o 
   1   1   1      790.11      722.47      6.42 o 
   2   1   1      374.70      368.84      5.53 o 
   3   1   1      523.77      586.45      8.09 o 
   4   1   1        9.29       11.58      1.58 o 
   5   1   1        1.34        2.83      1.03 o 
   6   1   1        5.91        6.63      3.37 o 
   7   1   1        3.77        5.18      2.28 o 
  -8   2   1        1.89       -2.47      3.50 o 
  -7   2   1        6.12       13.31      3.35 o 
  -6   2   1       12.78        9.87      3.48 o 
  -5   2   1       12.86       15.85      3.01 o 
  -4   2   1      330.17      362.02      9.58 o 
  -3   2   1      452.75      504.08      8.56 o 
  -2   2   1       34.69       34.08      1.44 o 
  -1   2   1       85.18       80.61      2.99 o 
   0   2   1        0.08        0.44      0.48 o 
   1   2   1       46.29       40.77      3.14 o 
   2   2   1      115.77      111.10      3.47 o 
   3   2   1       40.87       32.89      2.12 o 
   4   2   1        3.65        6.85      1.40 o 
   5   2   1       53.37       42.30      2.99 o 
   6   2   1       30.36       30.98      4.48 o 
   7   2   1        0.70        1.01      2.87 o 
  -8   3   1        6.73       12.70      5.09 o 
  -7   3   1        4.96        5.95      2.07 o 
  -6   3   1        0.36       -0.98      1.36 o 
  -5   3   1       21.19       20.89      5.73 o 
  -4   3   1       21.72       17.17      2.67 o 
  -3   3   1      110.36      103.46      3.56 o 
  -2   3   1       13.16       10.64      1.73 o 
  -1   3   1       17.21       19.04      1.31 o 
   0   3   1     1185.06     1307.65     10.44 o 
   1   3   1       83.61       91.59      3.04 o 
   2   3   1        2.10        2.01      0.83 o 
   3   3   1      175.41      173.57      5.17 o 
   4   3   1       86.75       86.91      5.02 o 
   5   3   1      125.09      116.60      6.57 o 
   6   3   1        9.08       13.99      4.44 o 
  -8   4   1        5.42        2.54      2.05 o 
  -6   4   1      224.42      214.05     14.53 o 
  -5   4   1      157.47      157.27     11.32 o 
  -4   4   1       27.23       27.66      2.46 o 
  -3   4   1        7.85        9.85      1.98 o 
  -2   4   1       84.48       75.71      4.19 o 
  -1   4   1      247.89      275.72      5.46 o 
   0   4   1      226.51      236.11      5.17 o 
   1   4   1        5.99        5.34      1.14 o 
   2   4   1        4.72        4.48      1.14 o 
   3   4   1        6.16        4.12      1.43 o 
   4   4   1        0.81        1.59      1.69 o 
   5   4   1       10.13       14.49      5.86 o 
   6   4   1       15.61       18.28      5.09 o 
  -7   5   1        4.37        3.12      2.31 o 
  -6   5   1        1.10        2.25      3.59 o 
  -5   5   1       14.32        6.37      3.16 o 
  -4   5   1        8.20        6.98      1.74 o 
  -3   5   1        8.63        5.52      1.95 o 
  -2   5   1       18.88       15.14      1.85 o 
  -1   5   1        6.24        5.72      1.25 o 
   0   5   1       36.07       40.12      2.59 o 
   1   5   1      249.71      272.59      6.63 o 
   2   5   1      323.33      332.85     10.49 o 
   3   5   1        5.60        3.25      2.18 o 
   4   5   1       11.49        9.03      3.41 o 
   5   5   1        0.28        1.60      2.42 o 
  -7   6   1       19.27       28.36      6.81 o 
  -6   6   1        6.64        9.26      4.25 o 
  -5   6   1        7.95       11.36      2.77 o 
  -4   6   1      304.76      339.57      9.53 o 
  -3   6   1       59.97       71.04      5.23 o 
  -2   6   1       35.00       35.67      3.73 o 
  -1   6   1        3.27        4.79      2.10 o 
   0   6   1       11.74       10.63      4.63 o 
   1   6   1       98.92      109.29     10.48 o 
   2   6   1       20.17       13.43      5.09 o 
   3   6   1       11.44        7.28      3.59 o 
   4   6   1       17.09       20.42      5.76 o 
  -6   7   1       13.78       17.27      5.43 o 
  -5   7   1        0.23       -2.14      2.14 o 
  -4   7   1       30.14       34.40      6.54 o 
  -3   7   1        0.32        0.36      2.58 o 
  -2   7   1       67.80       64.97      5.32 o 
  -1   7   1        0.20       -0.91      2.10 o 
   0   7   1        1.40       -2.25      2.46 o 
   1   7   1        0.08       -1.26      2.25 o 
   2   7   1        4.40        6.70      3.92 o 
  -4   8   1        2.24        5.26      3.14 o 
  -3   8   1        3.18        2.09      2.19 o 
  -2   8   1        2.73        3.92      2.33 o 
  -1   8   1        8.53        2.68      3.09 o 
   0   8   1        0.08        0.82      2.37 o 
  -1  -8   2        0.09        1.44      2.74 o 
   0  -8   2        0.39       -2.19      2.19 o 
   1  -8   2        0.00       -1.92      2.45 o 
   2  -8   2       34.33       43.63      6.48 o 
   3  -8   2        0.00       -2.21      2.21 o 
  -3  -7   2        6.47       -0.27      2.95 o 
  -2  -7   2        4.60        6.62      4.13 o 
  -1  -7   2       56.91       46.79      8.60 o 
   0  -7   2        6.68        6.85      3.45 o 
   1  -7   2        0.15       -0.74      2.00 o 
   2  -7   2        7.37        7.30      3.34 o 
   3  -7   2       38.00       46.08      6.57 o 
   4  -7   2      154.23      178.00      8.93 o 
   5  -7   2        2.91        3.98      2.03 o 
  -4  -6   2        3.30        2.72      2.35 o 
  -3  -6   2        5.76        2.63      2.28 o 
  -2  -6   2      160.96      174.48     19.29 o 
  -1  -6   2      135.04      137.44      7.49 o 
   0  -6   2        4.01        3.91      2.98 o 
   1  -6   2        0.66        0.13      1.01 o 
   2  -6   2        4.65        4.68      1.85 o 
   3  -6   2        0.14       -0.80      2.33 o 
   4  -6   2        2.39        0.18      1.37 o 
   5  -6   2        7.22        5.12      5.78 o 
   6  -6   2        0.59        4.93      3.28 o 
  -5  -5   2        7.62        5.28      2.65 o 
  -4  -5   2        1.61        3.59      1.89 o 
  -3  -5   2        4.84        2.07      1.74 o 
  -2  -5   2        1.93        5.39      2.36 o 
  -1  -5   2        0.85       -0.56      2.04 o 
   0  -5   2       85.31       87.04      4.06 o 
   1  -5   2      151.59      163.69      6.57 o 
   2  -5   2       40.83       41.30      4.58 o 
   3  -5   2        9.37        7.90      2.97 o 
   4  -5   2        9.28       10.19      2.66 o 
   5  -5   2       79.69       70.22      8.00 o 
   6  -5   2      141.50      154.92     12.38 o 
   7  -5   2        5.06        2.95      2.64 o 
  -6  -4   2        7.21        4.27      3.38 o 
  -5  -4   2       93.75       78.68      6.07 o 
  -4  -4   2       58.64       59.43      4.97 o 
  -3  -4   2       82.64       83.68      5.44 o 
  -2  -4   2        5.17        7.06      2.99 o 
  -1  -4   2       22.83       21.51      1.52 o 
   0  -4   2      464.68      511.96      8.78 o 
   1  -4   2        7.40        6.27      1.41 o 
   2  -4   2        2.67        2.13      1.34 o 
   3  -4   2       39.83       30.02      4.25 o 
   4  -4   2       10.38        9.24      3.40 o 
   5  -4   2       11.73        9.65      3.88 o 
   7  -4   2        2.84        6.04      3.75 o 
  -7  -3   2        0.47       -0.33      2.70 o 
  -6  -3   2       17.97       16.26      4.76 o 
  -5  -3   2       38.65       39.44      5.61 o 
  -4  -3   2        4.76        5.83      1.92 o 
  -3  -3   2       10.65       10.03      1.11 o 
  -2  -3   2       55.67       57.95      5.69 o 
  -1  -3   2       24.32       23.79      3.40 o 
   0  -3   2        3.38        0.78      1.02 o 
   1  -3   2        0.19        0.91      0.83 o 
   2  -3   2        7.26        7.88      2.12 o 
   3  -3   2      236.23      250.04      7.58 o 
   4  -3   2      163.58      157.27      9.78 o 
   5  -3   2        9.27        4.35      2.04 o 
   6  -3   2        7.38        6.91      3.59 o 
   7  -3   2        3.18        8.97      4.25 o 
   8  -3   2        1.26        4.48      3.40 o 
  -7  -2   2        3.79        5.40      2.95 o 
  -6  -2   2        6.18        7.30      3.40 o 
  -5  -2   2        0.87        3.22      1.20 o 
  -4  -2   2        7.58        6.16      1.17 o 
  -3  -2   2      292.81      312.82      6.25 o 
  -2  -2   2      344.66      358.30     12.23 o 
  -1  -2   2      305.10      268.09      9.22 o 
   0  -2   2       59.36       59.35      4.13 o 
   1  -2   2      276.97      281.79      7.90 o 
   2  -2   2      163.35      162.99      6.44 o 
   3  -2   2       23.46       19.06      2.89 o 
   4  -2   2      217.93      207.13      7.82 o 
   5  -2   2       18.35       19.10      6.50 o 
   6  -2   2      166.14      171.05      8.99 o 
   7  -2   2       15.97       17.71      3.95 o 
   8  -2   2        0.28        0.09      2.13 o 
  -8  -1   2        0.74       -0.43      2.17 o 
  -7  -1   2        0.21       -1.09      2.12 o 
  -6  -1   2        3.40        3.66      2.10 o 
  -5  -1   2       84.86       74.81      3.87 o 
  -4  -1   2       34.92       31.48      2.47 o 
  -3  -1   2       81.99       79.07      4.14 o 
  -2  -1   2        2.82        2.37      0.72 o 
  -1  -1   2     1160.80     1144.64      8.46 o 
   0  -1   2       11.24        9.00      0.99 o 
   1  -1   2     2031.77     2048.22     12.56 o 
   2  -1   2       79.96       72.53      3.48 o 
   3  -1   2       33.13       26.64      2.65 o 
   4  -1   2      244.03      245.64      8.56 o 
   5  -1   2      149.57      146.19      7.40 o 
   6  -1   2      206.06      217.03      9.97 o 
   7  -1   2        4.45        4.00      1.79 o 
   8  -1   2        8.15        5.63      8.55 o 
  -8   0   2        0.85       -1.88      2.78 o 
  -7   0   2        0.27       -0.90      2.23 o 
  -6   0   2      133.90      120.88     10.64 o 
  -5   0   2      820.24      825.27     15.28 o 
  -4   0   2       68.53       63.57      3.87 o 
  -3   0   2        0.24       -0.04      0.70 o 
  -2   0   2       28.93       26.92      1.86 o 
  -1   0   2       49.99       41.72      2.37 o 
   0   0   2      603.43      669.14      9.76 o 
   1   0   2     2266.26     2235.29     14.89 o 
   2   0   2      418.80      401.06      7.89 o 
   3   0   2       26.84       30.34      2.70 o 
   4   0   2       23.87       24.00      3.31 o 
   5   0   2        9.43        8.57      3.18 o 
   6   0   2       21.63       23.49      4.17 o 
   7   0   2        8.48        7.44      2.81 o 
  -8   1   2       33.28       46.34      8.23 o 
  -7   1   2        0.03        4.50      1.97 o 
  -6   1   2        5.78        6.62      2.51 o 
  -5   1   2        7.91        7.26      2.12 o 
  -4   1   2      210.44      229.98      7.44 o 
  -3   1   2       44.48       54.63      3.48 o 
  -2   1   2        1.89        1.12      1.16 o 
  -1   1   2     1055.05     1051.31      8.02 o 
   0   1   2        8.00        7.62      1.12 o 
   1   1   2       13.44       15.05      1.13 o 
   2   1   2     1051.62     1122.36     11.99 o 
   3   1   2      265.36      286.95      6.05 o 
   4   1   2       10.63       11.06      1.70 o 
   5   1   2        5.45        7.75      1.72 o 
   6   1   2        3.13        7.64      3.23 o 
   7   1   2        8.97       10.62      3.14 o 
  -8   2   2       11.91       18.96      3.73 o 
  -7   2   2       10.16       14.26      5.30 o 
  -6   2   2       18.86       17.78      3.39 o 
  -5   2   2        0.38       -1.21      1.21 o 
  -4   2   2       15.34       12.44      4.43 o 
  -3   2   2      495.70      558.77      6.77 o 
  -2   2   2       60.39       55.25      2.66 o 
  -1   2   2      136.12      128.19      4.07 o 
   0   2   2       71.42       71.88      2.07 o 
   1   2   2      142.84      137.64      3.45 o 
   2   2   2      131.04      152.84      4.24 o 
   3   2   2        9.96       12.45      1.70 o 
   4   2   2        0.44       -0.42      1.63 o 
   5   2   2       76.68       65.59      3.87 o 
   6   2   2        4.35        1.15      2.05 o 
   7   2   2        1.03       -2.50      2.50 o 
  -8   3   2        9.02        9.51      3.07 o 
  -7   3   2        0.27       -0.07      1.56 o 
  -6   3   2       31.67       34.85      4.32 o 
  -5   3   2       20.80       22.92      3.41 o 
  -4   3   2       67.84       72.50      4.39 o 
  -3   3   2      132.05      130.31      3.47 o 
  -2   3   2        1.57        1.63      1.00 o 
  -1   3   2     1598.51     1865.13     11.21 o 
   0   3   2      203.93      202.39      6.31 o 
   1   3   2        0.20       -0.07      0.85 o 
   2   3   2        1.11        0.77      0.68 o 
   3   3   2       11.88        7.42      1.84 o 
   4   3   2        7.63        7.39      1.66 o 
   5   3   2        5.58        9.51      2.22 o 
   6   3   2        0.13        0.62      2.46 o 
  -8   4   2        0.76        2.87      3.23 o 
  -7   4   2       13.42       11.32      2.55 o 
  -6   4   2       41.53       48.10      4.72 o 
  -5   4   2       45.42       38.86      3.77 o 
  -4   4   2       33.63       32.15      2.55 o 
  -3   4   2       16.96       17.20      2.64 o 
  -2   4   2       18.10       17.56      2.55 o 
  -1   4   2      226.45      234.86      7.57 o 
   0   4   2      108.10      124.54      5.47 o 
   1   4   2       37.60       35.42      2.45 o 
   2   4   2        4.55        4.41      1.23 o 
   3   4   2      148.55      143.92      5.39 o 
   4   4   2        8.20        7.18      2.56 o 
   5   4   2       12.14        7.79      3.71 o 
   6   4   2        0.53       -2.13      3.11 o 
  -7   5   2        4.94        3.49      3.09 o 
  -6   5   2        0.17       -2.58      2.58 o 
  -5   5   2        6.09        2.97      2.95 o 
  -4   5   2      648.25      678.61     12.16 o 
  -3   5   2       69.88       66.49      4.65 o 
  -2   5   2        3.61        4.19      2.98 o 
  -1   5   2        0.35       -1.13      1.13 o 
   0   5   2        3.04        5.16      1.72 o 
   1   5   2        2.41        2.83      1.63 o 
   2   5   2      340.31      380.65     19.17 o 
   3   5   2        7.71        2.35      3.12 o 
   4   5   2        7.39        3.88      3.94 o 
   5   5   2        0.42       -2.74      2.83 o 
  -7   6   2        8.11       12.03      4.41 o 
  -6   6   2       18.09       30.55      7.47 o 
  -5   6   2       13.18        5.23      5.30 o 
  -4   6   2        0.70        0.74      1.76 o 
  -3   6   2        3.13        3.31      2.37 o 
  -2   6   2       27.03       26.53      3.85 o 
  -1   6   2        0.30        0.74      2.68 o 
   0   6   2        2.13        1.84      1.65 o 
   1   6   2       16.54       13.90      5.14 o 
   2   6   2       11.33        4.76      3.73 o 
   3   6   2       23.80       27.60      6.48 o 
   4   6   2        0.00        3.45      3.75 o 
  -6   7   2        0.61        1.73      3.14 o 
  -5   7   2        0.07       -3.60      4.19 o 
  -4   7   2        2.08       -1.32      2.04 o 
  -3   7   2        4.48        1.59      1.98 o 
  -2   7   2        8.02        5.35      2.41 o 
  -1   7   2       28.99       22.57      5.01 o 
   0   7   2        0.16        1.55      2.52 o 
   1   7   2        4.26        3.30      3.11 o 
   2   7   2        1.90        3.32      2.97 o 
  -4   8   2        2.15        6.40      3.45 o 
  -3   8   2        0.17        3.57      3.24 o 
  -2   8   2        1.59        5.41      3.26 o 
  -1   8   2        7.89       13.43      3.82 o 
   0   8   2        6.89        0.31      2.19 o 
   0  -8   3        2.05        1.75      2.10 o 
   1  -8   3        1.82       -1.24      2.21 o 
   2  -8   3       11.98       13.84      4.44 o 
   3  -8   3        0.00       -2.41      2.41 o 
  -3  -7   3        5.58        5.18      3.63 o 
  -2  -7   3        7.96        4.48      4.10 o 
  -1  -7   3       19.70       12.34      4.99 o 
   0  -7   3        7.19        7.86      2.37 o 
   1  -7   3        0.20        0.61      1.80 o 
   2  -7   3       16.60       16.24      4.29 o 
   3  -7   3      173.81      188.09      7.29 o 
   4  -7   3       75.41       94.42      5.33 o 
   5  -7   3       11.74        2.33      3.92 o 
  -4  -6   3        1.71        7.07      3.97 o 
  -3  -6   3       11.81       12.24      3.26 o 
  -2  -6   3      164.99      188.76      9.34 o 
  -1  -6   3      111.87      102.19      8.81 o 
   0  -6   3        0.04       -0.70      2.29 o 
   1  -6   3        6.93        9.88      4.04 o 
   2  -6   3        8.43        8.07      2.36 o 
   3  -6   3       31.29       32.72      6.15 o 
   4  -6   3        0.32        0.43      1.45 o 
   5  -6   3       25.19       15.27      5.20 o 
   6  -6   3       20.84       28.01      6.37 o 
  -5  -5   3        0.02        0.39      2.06 o 
  -4  -5   3       23.05       24.37      4.32 o 
  -3  -5   3        0.47        1.50      1.72 o 
  -2  -5   3        1.23        5.47      2.70 o 
  -1  -5   3        1.28        2.52      2.33 o 
   0  -5   3      218.99      233.10      6.38 o 
   1  -5   3        7.44        6.02      1.78 o 
   2  -5   3       18.98       16.42      3.61 o 
   3  -5   3        2.39        4.68      2.39 o 
   4  -5   3        0.02        1.44      2.19 o 
   6  -5   3        6.04        6.06      2.64 o 
   7  -5   3        3.38       -1.01      2.04 o 
  -6  -4   3       14.30       10.95      4.60 o 
  -5  -4   3       13.28       15.41      3.68 o 
  -4  -4   3        0.00        3.01      1.93 o 
  -3  -4   3       37.15       33.85      5.20 o 
  -2  -4   3        1.01        0.02      2.04 o 
  -1  -4   3        8.70        8.27      3.03 o 
   0  -4   3       39.51       44.89      5.20 o 
   1  -4   3        7.62        6.75      1.49 o 
   2  -4   3        0.02       -0.95      0.95 o 
   3  -4   3        3.64        5.63      1.95 o 
   4  -4   3       46.64       52.48      6.29 o 
   5  -4   3        3.94       -0.12      1.67 o 
   6  -4   3        9.75        8.95      4.48 o 
   7  -4   3        8.42        8.54      3.18 o 
  -7  -3   3        0.76       -2.29      2.29 o 
  -6  -3   3        1.15        3.14      2.60 o 
  -5  -3   3        7.09        6.53      2.00 o 
  -4  -3   3        3.95        6.68      1.95 o 
  -3  -3   3       43.07       48.85      6.23 o 
  -2  -3   3       62.04       67.04      6.09 o 
  -1  -3   3       23.07       19.60      3.94 o 
   0  -3   3        0.18        0.52      1.44 o 
   3  -3   3      236.74      259.39      7.68 o 
   4  -3   3        5.11        6.91      3.22 o 
   5  -3   3        4.48        1.07      2.31 o 
   6  -3   3        6.19        3.75      3.57 o 
   7  -3   3        4.50       11.96      4.72 o 
  -7  -2   3       26.74       24.01      5.88 o 
  -6  -2   3       14.40       11.14      4.23 o 
  -5  -2   3        0.04        1.22      1.76 o 
  -4  -2   3       11.95       10.71      1.70 o 
  -3  -2   3        2.90        2.86      0.71 o 
  -2  -2   3        4.46        2.23      2.19 o 
  -1  -2   3      248.98      257.71      9.96 o 
   0  -2   3       93.10       90.37      3.18 o 
   2  -2   3      477.18      484.66      8.30 o 
   3  -2   3        2.00        1.46      1.82 o 
   4  -2   3       19.81       12.09      3.67 o 
   5  -2   3       50.19       56.18      4.97 o 
   6  -2   3      339.61      381.94     19.43 o 
   7  -2   3        3.04        2.39      2.22 o 
  -8  -1   3        2.36       -1.20      2.45 o 
  -7  -1   3       21.23       32.24      6.97 o 
  -6  -1   3       88.56       82.22      5.44 o 
  -5  -1   3      114.90      102.26      5.49 o 
  -4  -1   3       84.48       78.06      4.90 o 
  -3  -1   3      309.62      296.01      6.66 o 
  -2  -1   3      120.81      112.42      3.41 o 
  -1  -1   3       57.00       54.80      2.14 o 
   0  -1   3    20017.98    19408.42     67.06 o 
   1  -1   3      119.38      108.47      5.28 o 
   2  -1   3      122.19      103.97      6.27 o 
   3  -1   3      200.15      175.66      6.59 o 
   4  -1   3       59.83       55.40      4.41 o 
   5  -1   3       81.93       89.11     10.01 o 
   6  -1   3       34.23       37.33      4.59 o 
   7  -1   3       17.72       25.25      4.83 o 
  -8   0   3        2.65       -1.20      2.64 o 
  -7   0   3        2.68        1.86      2.14 o 
  -6   0   3      307.59      331.87     10.84 o 
  -5   0   3      110.11      107.26      5.70 o 
  -4   0   3       22.50       17.82      2.59 o 
  -3   0   3       23.06       21.85      2.17 o 
  -2   0   3      659.22      666.93      9.15 o 
  -1   0   3      279.23      286.34      5.25 o 
   0   0   3      523.78      567.50     10.97 o 
   1   0   3      389.32      358.07      9.70 o 
   2   0   3        8.34        5.32      1.29 o 
   3   0   3        0.62        0.18      0.90 o 
   4   0   3        8.73        5.71      1.86 o 
   5   0   3        1.52        0.84      1.55 o 
   6   0   3       16.87       20.90      3.86 o 
   7   0   3       24.45       30.44      4.98 o 
  -8   1   3        2.71        3.44      3.12 o 
  -7   1   3        6.84        6.94      2.31 o 
  -6   1   3        8.44        7.95      2.40 o 
  -5   1   3        2.06        2.80      1.72 o 
  -4   1   3       27.50       23.51      2.70 o 
  -3   1   3     1075.92     1239.79     14.94 o 
  -2   1   3        0.21        0.27      0.50 o 
  -1   1   3      783.10      770.58      6.92 o 
   0   1   3      152.16      145.23      4.31 o 
   1   1   3       55.01       50.62      2.12 o 
   2   1   3      362.43      397.77      6.77 o 
   3   1   3        1.33        3.43      1.02 o 
   4   1   3       21.40       20.95      2.21 o 
   5   1   3        0.54       -0.07      1.13 o 
   6   1   3        1.93        3.77      2.06 o 
   7   1   3        1.58        4.01      2.33 o 
  -8   2   3        0.02        0.19      4.36 o 
  -7   2   3       15.59       13.54      3.33 o 
  -6   2   3       31.99       27.11      3.55 o 
  -5   2   3       26.47       28.19      3.84 o 
  -4   2   3       68.00       79.05      4.46 o 
  -3   2   3       26.60       24.23      2.90 o 
  -2   2   3        1.10        0.72      0.41 o 
  -1   2   3        2.15        1.02      0.80 o 
   0   2   3      186.66      186.80      5.47 o 
   1   2   3       50.84       41.92      2.11 o 
   2   2   3        3.47        3.33      0.93 o 
   3   2   3       19.52       25.74      2.25 o 
   4   2   3        0.29        2.07      1.11 o 
   5   2   3       16.07       16.15      2.56 o 
   6   2   3       21.58       23.46      4.26 o 
   7   2   3        0.65        3.53      2.97 o 
  -8   3   3        0.13        1.49      2.65 o 
  -7   3   3       16.16       16.19      3.33 o 
  -6   3   3       41.51       33.18      5.45 o 
  -5   3   3        7.22        7.54      2.14 o 
  -4   3   3        0.00        0.43      0.77 o 
  -3   3   3        3.02        1.89      0.64 o 
  -2   3   3       62.82       61.69      3.48 o 
  -1   3   3      112.08      116.64      4.93 o 
   0   3   3      879.84     1010.84      8.36 o 
   1   3   3        2.13        3.11      0.83 o 
   2   3   3       18.07       15.77      1.95 o 
   3   3   3        2.87        4.36      1.31 o 
   4   3   3       57.86       57.54      3.78 o 
   5   3   3        0.87        2.10      1.63 o 
   6   3   3        4.15        5.01      2.83 o 
  -8   4   3        0.02       -1.85      1.85 o 
  -7   4   3        7.74        4.97      3.32 o 
  -6   4   3       36.38       42.79      4.41 o 
  -5   4   3      108.93      104.32      5.90 o 
  -4   4   3        1.84        2.33      1.12 o 
  -3   4   3      105.03      110.85      4.60 o 
  -2   4   3       26.12       27.55      3.88 o 
  -1   4   3      110.68      122.01      5.65 o 
   0   4   3        0.17        0.84      0.63 o 
   1   4   3      316.04      317.09      6.59 o 
   2   4   3      540.98      588.08     10.06 o 
   3   4   3       69.91       77.92      4.29 o 
   4   4   3       12.84       11.92      4.35 o 
   5   4   3       12.97       15.75      3.42 o 
  -7   5   3       19.12       19.31      5.01 o 
  -6   5   3        6.65        7.16      4.35 o 
  -5   5   3       23.30       31.05      6.70 o 
  -4   5   3      193.03      203.78      6.92 o 
  -3   5   3      708.02      756.46     15.40 o 
  -2   5   3       58.33       51.08      4.10 o 
  -1   5   3       10.17       10.39      2.37 o 
   0   5   3       40.29       43.14      3.85 o 
   1   5   3       35.97       30.40      3.66 o 
   2   5   3       67.45       77.72      5.39 o 
   3   5   3        4.34        0.45      3.05 o 
   4   5   3        5.74        7.20      4.64 o 
  -7   6   3        0.02        5.67      3.34 o 
  -6   6   3        0.16       -2.37      2.37 o 
  -5   6   3        3.07        3.81      2.18 o 
  -4   6   3       74.54       67.24      4.50 o 
  -3   6   3        9.56        9.28      2.52 o 
  -2   6   3       53.45       35.05      4.65 o 
  -1   6   3       13.53        9.56      2.84 o 
   0   6   3       15.53       14.75      3.01 o 
   1   6   3        0.34       -0.89      2.48 o 
   2   6   3        1.15       -0.76      3.09 o 
   3   6   3        1.93        3.20      3.65 o 
  -6   7   3        0.17        3.51      2.87 o 
  -5   7   3        1.64        1.79      1.70 o 
  -4   7   3        0.03        0.34      1.32 o 
  -3   7   3        2.12        0.77      3.77 o 
  -2   7   3       13.59        7.69      2.64 o 
  -1   7   3        1.73       -0.47      1.90 o 
   0   7   3        5.44        7.57      3.05 o 
   1   7   3        5.33        2.68      3.73 o 
   2   7   3        0.43        9.16      3.78 o 
  -4   8   3        3.26        8.64      3.96 o 
  -3   8   3        5.94        5.43      2.55 o 
  -2   8   3        0.64        1.77      2.56 o 
  -1   8   3        1.58        0.16      2.52 o 
   0   8   3        0.85        0.04      2.52 o 
   0  -8   4        0.03        2.70      1.98 o 
   1  -8   4        1.06        0.23      2.06 o 
   2  -8   4        6.24        7.22      3.71 o 
   3  -8   4        0.55       -2.17      2.76 o 
  -3  -7   4        1.24        0.43      2.04 o 
  -2  -7   4      126.13      139.77      8.69 o 
  -1  -7   4        1.33       -0.46      3.22 o 
   0  -7   4        0.09        2.99      2.29 o 
   1  -7   4        0.28        3.38      2.66 o 
   2  -7   4        0.69        4.85      2.33 o 
   3  -7   4       27.10       21.56      5.14 o 
   4  -7   4      100.11      103.84      9.59 o 
   5  -7   4        2.35        0.02      2.58 o 
  -4  -6   4        2.54        6.77      2.67 o 
  -3  -6   4       37.74       40.18      4.93 o 
  -2  -6   4        1.74        0.89      2.17 o 
  -1  -6   4       18.55       19.93      5.24 o 
   0  -6   4        5.18        4.91      2.46 o 
   1  -6   4       24.79       14.38      4.13 o 
   2  -6   4       13.76        9.81      2.59 o 
   3  -6   4        5.57       11.43      3.44 o 
   4  -6   4       11.18       12.14      2.76 o 
   5  -6   4       18.05       22.34      5.61 o 
   6  -6   4       10.22       22.13      5.76 o 
  -5  -5   4        9.84       10.09      3.62 o 
  -4  -5   4        5.49        8.89      2.68 o 
  -3  -5   4        4.44        1.69      2.74 o 
  -2  -5   4        0.06       -1.51      1.51 o 
  -1  -5   4        4.74        3.09      2.64 o 
   0  -5   4        3.52        8.13      3.45 o 
   1  -5   4      188.61      198.45      7.57 o 
   2  -5   4        4.94        3.26      2.35 o 
   3  -5   4        3.02        3.26      2.85 o 
   4  -5   4        7.52        6.27      3.14 o 
   5  -5   4        0.00       -0.68      1.88 o 
   6  -5   4        2.34        2.23      2.93 o 
  -6  -4   4        4.52        3.90      2.99 o 
  -5  -4   4       24.59       22.78      4.24 o 
  -4  -4   4        0.49        1.46      1.84 o 
  -3  -4   4        1.12        2.48      2.33 o 
  -2  -4   4       50.10       57.00      6.58 o 
  -1  -4   4       26.49       30.04      5.69 o 
   0  -4   4       30.43       31.18      2.46 o 
   1  -4   4        9.44       10.63      2.11 o 
   2  -4   4        2.50        2.79      2.23 o 
   3  -4   4      160.85      161.57      6.73 o 
   4  -4   4       10.37       10.56      3.26 o 
   5  -4   4        2.40        3.63      1.96 o 
   6  -4   4        2.16        3.07      2.15 o 
   7  -4   4        6.75       -1.18      2.10 o 
  -7  -3   4        5.61       -2.33      2.33 o 
  -6  -3   4        0.55       -0.27      2.31 o 
  -5  -3   4        0.13        3.89      1.65 o 
  -4  -3   4        3.02        3.73      2.15 o 
  -3  -3   4       74.80       86.19      8.11 o 
  -2  -3   4      545.49      573.27     18.59 o 
  -1  -3   4        4.14        4.13      2.41 o 
   0  -3   4       12.97       11.94      1.57 o 
   1  -3   4      156.48      147.04      7.20 o 
   2  -3   4        0.07       -0.49      1.20 o 
   3  -3   4        2.07        0.60      2.39 o 
   4  -3   4       64.50       73.03      7.43 o 
   5  -3   4        7.38        5.98      3.18 o 
   6  -3   4        9.39       14.91      5.01 o 
   7  -3   4        0.85        4.95      3.71 o 
  -7  -2   4        7.82       13.74      4.33 o 
  -6  -2   4       16.58       12.21      4.21 o 
  -5  -2   4       27.45       20.98      5.40 o 
  -4  -2   4       13.81       10.09      1.64 o 
  -3  -2   4        3.49        5.42      1.01 o 
  -2  -2   4       74.79       68.20      2.24 o 
  -1  -2   4      562.18      612.15      7.93 o 
   0  -2   4      964.23      968.43     13.00 o 
   1  -2   4        6.47        7.90      2.13 o 
   2  -2   4       52.85       43.59      4.60 o 
   3  -2   4       26.86       23.45      4.62 o 
   4  -2   4       52.94       46.39      5.98 o 
   5  -2   4      505.54      563.45     22.34 o 
   6  -2   4       40.04       41.44      8.02 o 
   7  -2   4        0.04        0.93      3.69 o 
  -8  -1   4        5.50        3.82      2.76 o 
  -7  -1   4        1.72       -0.91      2.10 o 
  -6  -1   4      203.01      184.79     13.20 o 
  -5  -1   4      222.99      217.45      7.70 o 
  -4  -1   4      141.23      127.69     10.19 o 
  -3  -1   4       52.68       51.19      2.92 o 
  -2  -1   4      150.43      133.47      5.70 o 
  -1  -1   4      726.31      752.64      9.51 o 
   0  -1   4       82.74       76.76      4.31 o 
   1  -1   4      351.06      331.48     10.11 o 
   2  -1   4       10.94        8.77      2.64 o 
   3  -1   4       27.39       25.39      3.98 o 
   4  -1   4       25.32       25.04      5.01 o 
   5  -1   4      135.27      131.82      7.49 o 
   6  -1   4        0.51        1.42      1.69 o 
   7  -1   4        0.18       -0.01      1.91 o 
  -8   0   4        1.25       -0.23      2.85 o 
  -7   0   4       13.57       14.44      3.20 o 
  -6   0   4      177.57      188.59      8.32 o 
  -5   0   4        1.02        1.00      1.16 o 
  -4   0   4      314.46      294.83     10.62 o 
  -3   0   4        0.22        0.63      0.86 o 
  -2   0   4      163.61      155.04      4.77 o 
  -1   0   4      272.26      285.93      6.02 o 
   0   0   4        0.37       -0.43      0.64 o 
   1   0   4      349.50      322.49     10.33 o 
   2   0   4      441.84      426.35     13.29 o 
   3   0   4      307.81      318.56     10.98 o 
   4   0   4        6.12        2.90      1.52 o 
   5   0   4        0.11        1.14      1.74 o 
   6   0   4        3.72        7.95      2.53 o 
   7   0   4        1.22        1.46      1.91 o 
  -8   1   4        1.27       -0.36      1.95 o 
  -7   1   4        4.95        6.75      2.25 o 
  -6   1   4       14.52       12.62      2.88 o 
  -5   1   4       13.49       11.40      2.52 o 
  -4   1   4      302.66      317.00      8.83 o 
  -3   1   4      239.87      256.76      6.97 o 
  -2   1   4       23.40       27.54      4.37 o 
  -1   1   4       66.86       65.46      2.76 o 
   0   1   4        0.09        0.55      0.95 o 
   1   1   4       29.48       24.33      3.54 o 
   2   1   4       64.81       62.33      2.95 o 
   3   1   4       42.84       36.23      2.50 o 
   4   1   4        1.38        2.86      1.20 o 
   5   1   4       37.22       30.69      4.60 o 
   6   1   4       31.38       29.68      4.77 o 
   7   1   4        0.39       -1.13      1.88 o 
  -8   2   4        7.05        9.39      2.49 o 
  -7   2   4        4.98        6.29      2.27 o 
  -6   2   4        1.25        3.18      1.79 o 
  -5   2   4       19.14       15.62      3.61 o 
  -4   2   4       17.78       15.35      2.55 o 
  -3   2   4       88.83       86.52      4.78 o 
  -2   2   4        6.32        4.78      0.81 o 
  -1   2   4       59.50       64.17      1.89 o 
   0   2   4     1171.91     1326.81     16.05 o 
   1   2   4       80.61       89.71      4.37 o 
   2   2   4        0.78        2.17      1.53 o 
   3   2   4      152.49      158.12      5.39 o 
   4   2   4       74.60       72.97      4.19 o 
   5   2   4      121.68      113.80      5.47 o 
   6   2   4        8.09        6.50      2.73 o 
  -8   3   4        6.01       14.17      3.01 o 
  -7   3   4       13.81       13.67      5.16 o 
  -6   3   4      240.28      231.99      9.64 o 
  -5   3   4      186.82      179.28      7.56 o 
  -4   3   4       35.58       31.14      2.29 o 
  -3   3   4        1.77        1.49      0.83 o 
  -2   3   4       87.56       96.53      4.78 o 
  -1   3   4      188.73      210.12      6.92 o 
   0   3   4      266.44      287.06      9.23 o 
   1   3   4       14.81       16.88      1.71 o 
   2   3   4       14.42       15.02      2.00 o 
   3   3   4        3.40        3.50      1.35 o 
   4   3   4        0.37       -0.98      1.29 o 
   5   3   4        9.81        7.19      2.34 o 
   6   3   4       12.14       17.78      5.30 o 
  -8   4   4        0.20        1.77      2.12 o 
  -7   4   4        2.84        2.19      2.16 o 
  -6   4   4        1.77        0.83      1.38 o 
  -5   4   4       22.79       14.27      4.45 o 
  -4   4   4       18.66       20.88      2.01 o 
  -3   4   4       40.95       39.70      2.92 o 
  -2   4   4       28.23       26.92      3.16 o 
  -1   4   4       12.62       17.31      3.29 o 
   0   4   4       89.93       90.25      5.17 o 
   1   4   4      283.20      326.91      9.86 o 
   2   4   4      409.79      424.28     11.65 o 
   3   4   4        5.91        7.26      2.57 o 
   4   4   4       21.63       17.02      2.78 o 
   5   4   4        0.54        3.67      3.61 o 
  -6   5   4       11.05       13.14      4.83 o 
  -5   5   4       13.16        7.90      3.96 o 
  -4   5   4      395.65      419.68     10.16 o 
  -3   5   4       78.36       78.74      5.48 o 
  -2   5   4       85.07       84.00      5.55 o 
  -1   5   4       10.11        8.90      2.25 o 
   0   5   4       13.74       15.53      2.92 o 
   1   5   4      111.82      113.98      6.53 o 
   2   5   4       39.40       38.10      4.77 o 
   3   5   4       14.95       12.38      4.44 o 
   4   5   4       24.47       25.02      6.00 o 
  -7   6   4        6.50        4.23      3.01 o 
  -6   6   4       21.20       27.19      7.01 o 
  -5   6   4        0.03       -1.12      1.53 o 
  -4   6   4       56.65       55.66      4.18 o 
  -3   6   4        1.75        3.11      1.98 o 
  -2   6   4       82.01       63.53      5.40 o 
  -1   6   4        0.42       -1.16      1.36 o 
   0   6   4        2.64        2.76      2.02 o 
   1   6   4        0.05       -1.06      2.06 o 
   2   6   4        5.67       13.86      4.68 o 
   3   6   4        3.68        9.04      4.41 o 
  -5   7   4        6.61        3.58      5.55 o 
  -4   7   4        3.66        3.75      1.68 o 
  -3   7   4        4.28        3.98      2.15 o 
  -2   7   4        4.94        1.33      1.95 o 
  -1   7   4       16.34        9.34      2.99 o 
   0   7   4        0.72       -0.68      2.46 o 
   1   7   4        1.90        6.72      3.42 o 
   2   7   4       17.96       31.81      7.30 o 
  -3   8   4       17.38       18.81      4.03 o 
  -2   8   4        2.10        1.14      2.31 o 
  -1   8   4        2.63       -0.76      2.41 o 
  -2  -7   5       53.19       51.94      5.31 o 
  -1  -7   5       52.66       53.10      7.24 o 
   0  -7   5        0.32       -1.49      2.45 o 
   1  -7   5        0.01       -2.23      2.23 o 
   2  -7   5        0.23       -0.21      2.02 o 
   3  -7   5        0.53        1.40      2.68 o 
   4  -7   5        0.96        1.55      2.81 o 
  -4  -6   5        1.83        0.94      2.34 o 
  -3  -6   5        2.96        9.08      3.84 o 
  -2  -6   5        0.68        0.64      2.04 o 
  -1  -6   5        0.07        0.45      2.15 o 
   0  -6   5       32.97       36.41      7.20 o 
   1  -6   5       59.89       60.44      7.53 o 
   2  -6   5       11.12       12.79      4.43 o 
   3  -6   5        3.31        7.20      3.11 o 
   4  -6   5        3.80        4.35      2.72 o 
   5  -6   5       24.51       31.29      6.58 o 
  -5  -5   5       44.93       54.79      5.50 o 
  -4  -5   5       22.85       17.99      5.49 o 
  -3  -5   5       27.51       38.33      5.90 o 
  -2  -5   5        2.64        3.07      2.85 o 
  -1  -5   5        1.65        1.59      1.86 o 
   0  -5   5      115.22      119.52      9.57 o 
   1  -5   5        3.71        4.00      1.79 o 
   2  -5   5        0.05        0.66      2.58 o 
   3  -5   5       12.82       11.86      3.78 o 
   4  -5   5        2.18        3.01      2.62 o 
   5  -5   5        3.98        1.63      2.85 o 
   6  -5   5        0.16       -2.06      2.06 o 
  -6  -4   5        5.99       -2.56      2.56 o 
  -5  -4   5       16.61       14.71      3.42 o 
  -4  -4   5        1.90        4.85      2.79 o 
  -3  -4   5        0.74       -2.23      2.23 o 
  -2  -4   5       21.31       19.72      4.68 o 
  -1  -4   5        2.61        5.10      3.34 o 
   0  -4   5        1.22        0.79      1.03 o 
   1  -4   5        2.09        0.74      1.46 o 
   2  -4   5        0.40        4.08      2.25 o 
   3  -4   5       84.99       88.94      5.16 o 
   4  -4   5       59.49       49.10      6.77 o 
   5  -4   5        3.25        4.08      3.12 o 
   6  -4   5        2.42       -0.83      2.06 o 
   7  -4   5        1.16       -0.02      2.37 o 
  -7  -3   5        1.95       -2.48      2.48 o 
  -6  -3   5        3.12        1.92      2.43 o 
  -5  -3   5        0.00        3.09      2.48 o 
  -4  -3   5        4.05        2.19      2.72 o 
  -3  -3   5       84.72       88.09      8.17 o 
  -2  -3   5      163.48      156.41     10.42 o 
  -1  -3   5       44.58       48.66      5.65 o 
   0  -3   5       26.51       24.42      2.99 o 
   1  -3   5       50.69       51.04      4.64 o 
   2  -3   5       50.80       58.23      5.78 o 
   3  -3   5        9.48        9.55      3.30 o 
   4  -3   5       73.21       68.03      7.38 o 
   5  -3   5       19.07       18.38      4.64 o 
   6  -3   5       81.90       99.51     10.38 o 
   7  -3   5       10.08        7.82      3.71 o 
  -7  -2   5        0.64       -0.33      2.58 o 
  -6  -2   5        1.16        2.60      3.12 o 
  -5  -2   5       40.80       40.29      7.67 o 
  -4  -2   5       17.41       19.10      4.97 o 
  -3  -2   5       34.26       35.23      2.19 o 
  -2  -2   5        3.77        4.45      0.93 o 
  -1  -2   5      349.22      364.85     12.06 o 
   0  -2   5       20.11       26.73      2.42 o 
   1  -2   5      661.16      632.54     15.22 o 
   2  -2   5       12.97        9.37      2.99 o 
   3  -2   5        0.09        0.21      1.77 o 
   4  -2   5       86.25       76.39      7.63 o 
   5  -2   5       63.14       58.61      7.49 o 
   6  -2   5      109.14      138.81     12.62 o 
   7  -2   5        4.76        3.61      3.59 o 
  -7  -1   5        0.44       -0.17      2.58 o 
  -6  -1   5      107.71      122.00     11.12 o 
  -5  -1   5      553.09      565.65     21.77 o 
  -4  -1   5       17.32       16.39      2.20 o 
  -3  -1   5        0.12       -0.52      0.73 o 
  -2  -1   5       12.96       12.92      1.81 o 
  -1  -1   5       17.21       17.39      1.83 o 
   0  -1   5      339.31      346.63     10.38 o 
   1  -1   5      504.61      498.41     13.74 o 
   2  -1   5      118.33      110.61      7.26 o 
   3  -1   5       12.60       18.38      4.10 o 
   4  -1   5        9.51        6.11      2.99 o 
   5  -1   5        5.24        3.30      3.36 o 
   6  -1   5       16.41       28.47      7.01 o 
   7  -1   5        5.03        6.73      3.80 o 
  -8   0   5       30.91       47.74      7.74 o 
  -7   0   5        0.01        3.67      3.07 o 
  -6   0   5        0.13       -0.15      2.34 o 
  -5   0   5        8.38        7.01      2.63 o 
  -4   0   5      105.59      105.13      5.19 o 
  -3   0   5        0.02        0.27      0.77 o 
  -2   0   5        5.84        5.79      1.69 o 
  -1   0   5      384.18      398.34      7.94 o 
   0   0   5        0.00       -0.16      0.97 o 
   1   0   5        2.09        3.05      1.84 o 
   2   0   5      512.76      522.18     15.78 o 
   3   0   5      146.07      144.81      9.32 o 
   4   0   5        4.99        4.21      1.89 o 
   5   0   5        4.20        7.75      2.54 o 
   6   0   5        0.56        1.70      2.18 o 
   7   0   5        5.29        1.03      2.25 o 
  -8   1   5       12.21       19.24      3.84 o 
  -7   1   5        4.04        7.05      2.09 o 
  -6   1   5       15.38       16.85      5.15 o 
  -5   1   5        0.02        0.96      1.25 o 
  -4   1   5        5.67        5.58      3.04 o 
  -3   1   5      443.03      480.54      9.97 o 
  -2   1   5       65.56       68.42      7.44 o 
  -1   1   5       69.74       70.04      2.58 o 
   0   1   5      146.77      142.90      7.57 o 
   1   1   5       91.36       93.24      6.60 o 
   2   1   5      110.26      114.39      6.40 o 
   3   1   5        0.33        1.32      1.23 o 
   4   1   5        1.24        1.09      1.74 o 
   5   1   5       64.71       68.61      5.53 o 
   6   1   5        2.63        4.63      3.98 o 
  -8   2   5        9.82       10.42      2.84 o 
  -7   2   5        1.18       -0.64      1.76 o 
  -6   2   5       25.64       23.73      3.92 o 
  -5   2   5       19.98       21.50      3.30 o 
  -4   2   5       54.92       48.64      3.63 o 
  -3   2   5      104.99       92.63      6.99 o 
  -2   2   5        4.27        5.85      1.30 o 
  -1   2   5     1152.77     1300.56     10.51 o 
   0   2   5      140.86      134.14      5.61 o 
   1   2   5        0.10       -0.85      0.85 o 
   2   2   5        0.91        1.26      0.95 o 
   3   2   5        9.41        9.61      1.91 o 
   4   2   5        2.26       -1.13      1.13 o 
   5   2   5        1.97        3.20      1.76 o 
   6   2   5        0.01        1.07      2.04 o 
  -8   3   5        1.49        2.69      2.31 o 
  -7   3   5        9.29        5.84      2.61 o 
  -6   3   5       41.78       42.62      4.59 o 
  -5   3   5       44.00       45.41      3.86 o 
  -4   3   5       26.60       25.09      2.83 o 
  -3   3   5       10.19        7.67      1.14 o 
  -2   3   5       10.62       13.96      3.45 o 
  -1   3   5      234.01      245.50      8.02 o 
   0   3   5      116.21      129.13      5.99 o 
   1   3   5       27.74       18.44      2.91 o 
   2   3   5       29.19       35.87      3.63 o 
   3   3   5      144.49      147.60      5.87 o 
   4   3   5        6.31        5.97      2.39 o 
   5   3   5       15.32       19.47      3.15 o 
  -7   4   5        2.97        0.92      3.52 o 
  -6   4   5        0.21        0.75      1.44 o 
  -5   4   5        4.78        4.86      1.54 o 
  -4   4   5      901.79      963.51     14.51 o 
  -3   4   5       60.49       51.04      5.30 o 
  -2   4   5        2.91        2.30      1.50 o 
  -1   4   5        2.84       -0.21      1.25 o 
   0   4   5        8.05        8.69      2.35 o 
   1   4   5        5.87        3.98      2.10 o 
   2   4   5      290.46      304.21     10.89 o 
   3   4   5        8.91       11.18      3.12 o 
   4   4   5        5.77        1.96      2.43 o 
   5   4   5        0.16        5.28      3.59 o 
  -7   5   5        7.68        3.44      2.83 o 
  -6   5   5       27.10       43.11      6.60 o 
  -5   5   5       11.34        8.68      3.88 o 
  -4   5   5        0.64        1.91      1.48 o 
  -3   5   5        4.15        6.80      2.48 o 
  -2   5   5       24.59       17.46      6.11 o 
  -1   5   5        0.04       -0.56      1.71 o 
   0   5   5        2.30        4.35      3.61 o 
   1   5   5       19.69       21.34      3.72 o 
   2   5   5        9.54        9.14      2.85 o 
   3   5   5       23.94       28.83      4.66 o 
   4   5   5        0.02       -3.12      3.12 o 
  -6   6   5        2.01        1.09      2.74 o 
  -5   6   5        0.02       -0.34      2.18 o 
  -4   6   5        3.03        4.55      2.14 o 
  -3   6   5        5.65        5.52      2.35 o 
  -2   6   5       15.67       16.61      3.28 o 
   0   6   5        0.64        0.57      1.97 o 
   1   6   5        6.69        8.32      2.92 o 
   2   6   5        1.23        5.71      3.61 o 
   3   6   5        1.25       -2.17      3.01 o 
  -5   7   5        1.39        1.04      1.67 o 
  -4   7   5        5.64        7.85      2.28 o 
  -3   7   5        0.01       -1.30      1.94 o 
  -2   7   5        2.08        0.70      2.02 o 
  -1   7   5       14.08       11.37      3.01 o 
   0   7   5        6.73        9.37      4.40 o 
   1   7   5        2.03        8.33      3.90 o 
  -2  -7   6       61.66       80.47      9.37 o 
  -1  -7   6       36.02       33.21      7.30 o 
   0  -7   6        0.00       -0.02      3.07 o 
   1  -7   6        0.55       -0.76      3.11 o 
   2  -7   6        3.07        2.41      3.36 o 
   3  -7   6       15.52       10.44      3.88 o 
  -4  -6   6        6.39       11.56      2.75 o 
  -3  -6   6        0.03       -2.37      2.37 o 
  -2  -6   6        0.56        0.62      2.45 o 
  -1  -6   6        0.57       -1.11      1.71 o 
   0  -6   6       86.41       81.24      8.54 o 
   1  -6   6        4.27        6.35      2.91 o 
   2  -6   6        3.40        4.76      2.74 o 
   3  -6   6        2.03        2.81      2.81 o 
   4  -6   6        0.03        2.56      2.56 o 
   5  -6   6        2.62        8.58      3.03 o 
  -5  -5   6        7.16        5.54      4.45 o 
  -4  -5   6        0.03        1.32      2.70 o 
  -3  -5   6       15.54       11.51      4.33 o 
  -2  -5   6        1.04       -0.33      1.84 o 
  -1  -5   6        1.59        1.82      2.29 o 
   0  -5   6       16.76       16.01      4.48 o 
   1  -5   6        0.05       -0.47      1.71 o 
   2  -5   6        0.03        0.91      2.25 o 
   3  -5   6        0.00       -0.21      1.80 o 
   4  -5   6       16.27       13.68      4.46 o 
   5  -5   6        0.48       -1.30      2.50 o 
   6  -5   6        1.54       -1.84      2.45 o 
  -6  -4   6        0.45        5.47      2.58 o 
  -5  -4   6        4.78       11.70      3.73 o 
  -4  -4   6        0.58        2.50      2.39 o 
  -3  -4   6       25.70       14.91      4.37 o 
  -2  -4   6       14.44        8.87      3.45 o 
  -1  -4   6        6.39        2.43      2.45 o 
   0  -4   6        0.25       -0.76      1.08 o 
   1  -4   6       15.54       16.05      2.83 o 
   2  -4   6        3.03        4.66      2.85 o 
   3  -4   6       66.58       69.40      7.32 o 
   4  -4   6        2.62       -1.86      2.06 o 
   5  -4   6        2.48        2.46      2.78 o 
   6  -4   6        3.23        5.51      3.57 o 
  -6  -3   6        8.91       13.97      4.91 o 
  -5  -3   6        0.12        0.50      2.46 o 
  -4  -3   6        3.97        6.54      3.14 o 
  -3  -3   6        2.54        2.74      2.02 o 
  -2  -3   6        2.19        1.03      2.39 o 
  -1  -3   6       53.62       54.95      3.41 o 
   0  -3   6        9.62       15.09      2.39 o 
   1  -3   6       93.89       92.09      6.40 o 
   2  -3   6      105.31       97.41      7.63 o 
   3  -3   6        1.47        0.91      2.21 o 
   4  -3   6       12.13       20.44      4.91 o 
   5  -3   6        9.50       14.50      4.19 o 
   6  -3   6      178.01      210.43     15.37 o 
  -7  -2   6       11.44       12.87      4.74 o 
  -6  -2   6       81.86       80.70      9.90 o 
  -5  -2   6       61.89       63.83      8.60 o 
  -4  -2   6       28.33       34.74      6.93 o 
  -3  -2   6       63.50       57.30      4.31 o 
  -2  -2   6       24.22       23.17      2.02 o 
  -1  -2   6        1.23        2.03      0.98 o 
   0  -2   6     3582.09     4036.41     37.57 o 
   1  -2   6       24.66       24.75      3.69 o 
   2  -2   6       29.23       26.69      4.15 o 
   3  -2   6       31.80       21.87      4.89 o 
   4  -2   6       10.76        7.59      3.28 o 
   5  -2   6       26.30       28.03      6.29 o 
   6  -2   6       12.73       11.94      4.44 o 
   7  -2   6        8.47       18.92      5.45 o 
  -7  -1   6        2.28        3.18      3.57 o 
  -6  -1   6      150.08      144.98     12.29 o 
  -5  -1   6       59.19       80.86      9.04 o 
  -4  -1   6        2.89        3.68      4.08 o 
  -3  -1   6        0.03        0.20      0.99 o 
  -2  -1   6      195.90      210.13      7.69 o 
  -1  -1   6       69.40       68.86     10.37 o 
   0  -1   6      166.91      183.25      6.64 o 
   1  -1   6      145.88      143.68      8.19 o 
   2  -1   6        2.28        2.33      1.92 o 
   3  -1   6        4.64        8.87      3.30 o 
   4  -1   6        1.19        2.78      3.01 o 
   5  -1   6        3.59        7.59      3.84 o 
   6  -1   6       13.64       18.54      5.10 o 
   7  -1   6       13.18       13.22      4.68 o 
  -8   0   6        0.30       -2.50      2.50 o 
  -7   0   6        3.14        3.92      3.14 o 
  -6   0   6        4.85        7.32      2.42 o 
  -5   0   6        0.90        1.32      1.61 o 
  -4   0   6        8.20       10.43      2.18 o 
  -3   0   6      379.35      407.53      9.64 o 
  -2   0   6        0.02       -0.30      0.81 o 
  -1   0   6      214.76      229.86      7.38 o 
   0   0   6       24.84       24.61      3.86 o 
   1   0   6       20.21       14.81      3.65 o 
   2   0   6       74.98       73.77      6.62 o 
   3   0   6        4.64        5.43      2.56 o 
   4   0   6       14.49       14.73      4.54 o 
   5   0   6        0.00        2.39      3.24 o 
   6   0   6        1.60       -2.78      2.78 o 
  -8   1   6        0.15       -1.13      2.78 o 
  -7   1   6       12.71       10.87      2.90 o 
  -6   1   6       41.38       40.75      5.06 o 
  -5   1   6       21.38       24.02      3.54 o 
  -4   1   6       49.36       59.57      4.12 o 
  -3   1   6       37.38       32.92      2.83 o 
  -2   1   6        5.48        4.13      1.27 o 
  -1   1   6       58.01       65.11      3.38 o 
   0   1   6       20.51       25.10      3.63 o 
   1   1   6       15.10       13.06      3.40 o 
   2   1   6        4.32        3.28      2.12 o 
   3   1   6        3.44        4.48      2.64 o 
   4   1   6        0.88       -0.39      2.78 o 
   5   1   6        7.69        4.88      2.41 o 
   6   1   6       15.36       13.15      3.18 o 
  -8   2   6        0.54        0.61      2.04 o 
  -7   2   6       16.23       13.81      3.32 o 
  -6   2   6       57.89       48.41      4.54 o 
  -5   2   6        7.08        6.51      1.92 o 
  -4   2   6        0.02       -1.09      1.09 o 
  -3   2   6        7.48        8.77      1.66 o 
  -2   2   6       48.57       51.33      2.54 o 
  -1   2   6       23.35       23.14      1.71 o 
   0   2   6      511.12      531.47     11.73 o 
   1   2   6        2.37        2.52      1.66 o 
   2   2   6        7.83       10.20      2.28 o 
   3   2   6        0.30       -1.14      1.60 o 
   4   2   6       51.07       50.99      3.88 o 
   5   2   6        2.98        5.83      2.88 o 
   6   2   6        3.12        2.90      2.20 o 
  -8   3   6        0.07        3.66      2.02 o 
  -7   3   6        6.70        4.41      4.24 o 
  -6   3   6       25.64       33.64      4.11 o 
  -5   3   6      115.34      110.70      6.10 o 
  -4   3   6        1.04        0.06      1.09 o 
  -3   3   6       82.60       76.52      2.94 o 
  -2   3   6       18.86       21.97      2.58 o 
  -1   3   6       84.21       84.80      5.21 o 
   0   3   6        0.74        0.44      1.18 o 
   1   3   6      308.14      309.69      9.87 o 
   2   3   6      418.34      469.09     12.81 o 
   3   3   6       57.70       57.17      4.22 o 
   4   3   6       10.25       10.37      2.42 o 
   5   3   6       11.99       12.48      2.90 o 
  -7   4   6       19.27       19.78      5.22 o 
  -6   4   6        4.77        5.16      3.45 o 
  -5   4   6       20.45       18.90      4.83 o 
  -4   4   6      146.95      159.37      7.26 o 
  -3   4   6      713.91      727.15     13.07 o 
  -2   4   6       42.82       38.58      3.92 o 
  -1   4   6       13.05       19.47      4.35 o 
   0   4   6       39.38       43.93      4.17 o 
   1   4   6       16.70       10.91      2.96 o 
   2   4   6       71.14       72.95      5.82 o 
   3   4   6        1.51       -0.36      2.11 o 
   4   4   6        5.97        3.35      2.92 o 
  -7   5   6        0.42       -2.27      2.27 o 
  -6   5   6        0.20       -0.10      2.12 o 
  -5   5   6        2.69        0.37      3.38 o 
  -4   5   6       66.12       66.23      4.62 o 
  -3   5   6       19.53       20.70      3.00 o 
  -2   5   6       56.87       49.17      4.79 o 
  -1   5   6       25.85       24.81      9.90 o 
   0   5   6       18.23       21.26      3.82 o 
   1   5   6        0.60       -0.28      2.03 o 
   2   5   6        0.97        0.82      3.36 o 
   3   5   6        2.32        4.58      2.41 o 
  -6   6   6        0.08        1.26      3.07 o 
  -5   6   6        0.65       -0.89      4.09 o 
  -4   6   6        0.29        1.18      1.76 o 
  -3   6   6        3.44        1.26      1.87 o 
  -2   6   6       17.08       13.67      3.08 o 
  -1   6   6        6.01        9.54      4.02 o 
   0   6   6        5.23        1.97      2.25 o 
   1   6   6        9.90       11.61      3.41 o 
   2   6   6        0.00        1.55      3.09 o 
  -5   7   6        0.03        3.23      2.08 o 
  -4   7   6        9.20        6.79      3.48 o 
  -3   7   6        4.25        3.68      2.77 o 
  -2   7   6        0.81        3.50      2.13 o 
  -1   7   6        5.13        6.20      4.08 o 
   0   7   6        2.37        1.11      2.04 o 
  -1  -7   7        6.77        7.22      3.45 o 
   0  -7   7        1.51        1.84      2.43 o 
   1  -7   7        6.96       11.88      3.55 o 
   2  -7   7        6.33        6.68      3.05 o 
   3  -7   7        1.66        0.66      2.58 o 
  -3  -6   7        1.35       -0.25      2.60 o 
  -2  -6   7        0.03       -0.06      2.46 o 
  -1  -6   7        2.34        4.06      3.01 o 
   0  -6   7        0.67       -2.12      2.12 o 
   1  -6   7       56.85       50.91      7.14 o 
   2  -6   7        3.16        0.49      2.37 o 
   3  -6   7        0.30        5.59      2.99 o 
   4  -6   7        1.44        4.25      3.07 o 
   5  -6   7        0.56        1.36      3.09 o 
  -5  -5   7        7.14        0.97      2.72 o 
  -4  -5   7        0.32       -2.15      2.46 o 
  -3  -5   7        3.15        7.22      3.90 o 
  -2  -5   7        9.76       12.30      4.15 o 
  -1  -5   7        2.80        7.51      3.12 o 
   0  -5   7        1.47        0.58      1.67 o 
   1  -5   7        0.87       -1.48      1.48 o 
   2  -5   7        0.51        1.18      2.56 o 
   3  -5   7       29.67       33.54      6.62 o 
   4  -5   7        3.13        7.47      2.66 o 
   5  -5   7        2.02        1.09      2.13 o 
  -5  -4   7        0.16       -2.08      2.25 o 
  -4  -4   7        0.50        3.22      3.42 o 
  -3  -4   7       14.14       13.39      4.48 o 
  -2  -4   7      164.78      152.43     11.90 o 
  -1  -4   7        1.74        2.58      2.15 o 
   0  -4   7        4.96        6.07      2.78 o 
   1  -4   7       26.61       25.14      3.54 o 
   2  -4   7        0.03        1.75      2.15 o 
   3  -4   7        0.92        1.44      1.84 o 
   4  -4   7       21.36       23.62      5.67 o 
   5  -4   7        3.16        1.80      2.54 o 
  -6  -3   7        5.63        7.01      3.44 o 
  -5  -3   7       19.37       13.70      5.41 o 
  -4  -3   7        5.98       13.22      5.01 o 
  -3  -3   7        3.31        6.33      2.87 o 
  -2  -3   7       10.41        9.39      3.45 o 
  -1  -3   7      146.99      168.83      6.13 o 
   0  -3   7      273.32      280.91      8.56 o 
   1  -3   7        2.71        3.07      2.04 o 
   2  -3   7        6.89       11.28      3.49 o 
   3  -3   7        8.90        9.51      3.63 o 
   4  -3   7       21.64       31.01      6.54 o 
   5  -3   7      210.57      228.63     15.55 o 
   6  -3   7       14.67        4.87      2.87 o 
  -7  -2   7        1.20       -2.85      2.85 o 
  -6  -2   7       99.89       73.48      9.06 o 
  -5  -2   7      119.15      117.30     11.28 o 
  -4  -2   7       30.59       41.07      7.92 o 
  -3  -2   7       10.83       13.04      4.35 o 
  -2  -2   7       41.84       37.71      6.60 o 
  -1  -2   7      144.83      151.10      5.88 o 
   0  -2   7       41.10       35.79      3.30 o 
   1  -2   7       76.30       66.11      6.04 o 
   2  -2   7        9.07       10.71      3.59 o 
   3  -2   7        6.41        6.60      2.60 o 
   4  -2   7       14.98       16.28      4.58 o 
   5  -2   7       83.25       90.93      9.63 o 
   6  -2   7        0.01       -2.87      2.87 o 
  -7  -1   7        6.91       13.16      4.37 o 
  -6  -1   7       97.80       92.66     10.00 o 
  -5  -1   7        0.17       -2.39      2.91 o 
  -4  -1   7      131.02      132.64      6.20 o 
  -3  -1   7        6.41        5.02      2.71 o 
  -2  -1   7       64.81       60.86      4.93 o 
  -1  -1   7       50.67       57.60      5.51 o 
   0  -1   7        2.69        2.93      2.53 o 
   1  -1   7       87.32       70.30      6.31 o 
   2  -1   7      230.26      215.88     11.63 o 
   3  -1   7      113.50      101.06      8.68 o 
   4  -1   7        2.92        8.79      3.28 o 
   5  -1   7        0.00        2.45      3.61 o 
   6  -1   7        1.84       -2.83      2.83 o 
  -7   0   7        1.93       -0.70      2.10 o 
  -6   0   7        9.54       12.53      3.03 o 
  -5   0   7        8.38       11.57      2.82 o 
  -4   0   7      150.33      171.33      7.14 o 
  -3   0   7       46.54       53.53      3.81 o 
  -2   0   7        9.69        9.52      1.94 o 
  -1   0   7       14.96       15.26      2.34 o 
   0   0   7        0.16       -1.05      1.26 o 
   1   0   7        4.87        4.77      2.43 o 
   2   0   7        6.24        3.59      2.35 o 
   3   0   7       16.03       14.36      4.56 o 
   4   0   7        0.10        0.87      2.58 o 
   5   0   7       13.28       19.08      6.02 o 
   6   0   7       19.40       25.37      6.60 o 
  -8   1   7        4.76        8.05      3.86 o 
  -7   1   7        2.49        2.55      2.23 o 
  -6   1   7        1.69       -0.56      1.59 o 
  -5   1   7        6.92        7.37      2.33 o 
  -4   1   7        5.64        5.59      1.76 o 
  -3   1   7       15.01       14.86      2.48 o 
  -2   1   7        0.02        1.46      0.90 o 
  -1   1   7       16.06       15.65      2.47 o 
   0   1   7      475.64      537.04     13.91 o 
   1   1   7       23.98       25.41      4.91 o 
   2   1   7        0.12        2.78      2.17 o 
   3   1   7       62.64       62.86      7.90 o 
   4   1   7       43.66       49.14      7.26 o 
   5   1   7       83.22       83.88      9.84 o 
   6   1   7        5.08        2.93      3.57 o 
  -8   2   7        4.36        5.52      2.45 o 
  -7   2   7       14.01        4.44      6.33 o 
  -6   2   7      184.83      176.34      8.57 o 
  -5   2   7      130.58      137.67      6.92 o 
  -4   2   7       16.25       22.51      2.95 o 
  -3   2   7        0.21       -0.87      2.05 o 
  -2   2   7       50.75       42.84      4.78 o 
  -1   2   7       86.05       91.00      5.75 o 
   0   2   7      119.38      121.77      8.73 o 
   1   2   7       10.47       13.19      2.91 o 
   2   2   7       20.63       22.31      3.63 o 
   3   2   7        0.51       -2.70      2.70 o 
   4   2   7        0.96       -0.49      2.66 o 
   5   2   7        9.75       14.65      5.14 o 
  -7   3   7        0.96        3.89      4.10 o 
  -6   3   7        2.43        2.59      1.95 o 
  -5   3   7       21.90       15.47      2.81 o 
  -4   3   7       12.72       17.14      2.76 o 
  -3   3   7       60.71       67.37      7.10 o 
  -2   3   7       15.27       16.46      3.82 o 
  -1   3   7        8.73        9.98      2.48 o 
   0   3   7       61.81       68.95      4.97 o 
   1   3   7      213.61      244.00      9.43 o 
   2   3   7      343.54      378.58     12.27 o 
   3   3   7        8.71        6.45      2.66 o 
   4   3   7       22.84       23.17      4.37 o 
   5   3   7        0.30       -0.33      3.34 o 
  -7   4   7       25.54       28.84      6.56 o 
  -6   4   7       11.33       16.98      4.29 o 
  -5   4   7       11.94        7.67      3.42 o 
  -4   4   7      341.04      371.46     18.09 o 
  -3   4   7       50.18       49.41      3.91 o 
  -2   4   7       90.30       92.82      6.04 o 
  -1   4   7       10.44       11.69      3.18 o 
   0   4   7       13.69       17.10      3.54 o 
   1   4   7       89.23       83.51      6.17 o 
   2   4   7       50.93       54.25      5.21 o 
   3   4   7       13.04       14.36      3.70 o 
   4   4   7       24.14       37.32      5.24 o 
  -7   5   7        7.37        2.19      2.50 o 
  -6   5   7       19.12       15.62      4.62 o 
  -5   5   7        0.01        4.74      2.58 o 
  -4   5   7       62.85       53.76      6.53 o 
  -3   5   7        3.31        1.26      1.59 o 
  -2   5   7       75.13       53.77      5.47 o 
  -1   5   7        1.03       -1.23      1.50 o 
   0   5   7        3.78        3.55      1.93 o 
   1   5   7        0.01       -0.36      1.93 o 
   2   5   7        3.57        2.46      2.17 o 
   3   5   7        3.51        5.02      3.14 o 
  -6   6   7        3.22        1.26      3.22 o 
  -5   6   7        9.38       14.21      5.07 o 
  -4   6   7        4.48        5.14      1.86 o 
  -3   6   7        4.21        4.35      1.79 o 
  -2   6   7        7.16        2.78      2.09 o 
  -1   6   7       16.57       19.56      3.88 o 
   0   6   7        1.47        7.41      4.26 o 
   1   6   7        4.60        5.37      2.70 o 
   2   6   7       17.22       20.76      3.96 o 
  -4   7   7        0.01       -0.38      1.58 o 
  -3   7   7       21.86       26.18      5.33 o 
  -2   7   7        2.31        6.35      2.38 o 
  -1   7   7        2.24        0.21      3.69 o 
   0   7   7        8.94        4.44      8.29 o 
  -1  -7   8        0.00       -2.46      2.46 o 
   0  -7   8       11.75       10.29      4.13 o 
   1  -7   8       20.34       32.82      7.43 o 
   2  -7   8        2.42        2.91      3.03 o 
  -3  -6   8        7.48        7.18      3.36 o 
  -2  -6   8        0.70        5.82      3.55 o 
  -1  -6   8        0.07        0.27      2.46 o 
   0  -6   8       22.60       30.78      7.30 o 
   1  -6   8        0.38       -0.97      2.17 o 
   2  -6   8        0.02        1.38      1.82 o 
   3  -6   8        3.72        2.29      2.95 o 
   4  -6   8        0.25       -2.52      2.52 o 
  -4  -5   8        0.33        3.63      2.97 o 
  -3  -5   8        0.02        2.08      2.39 o 
  -2  -5   8        6.37        6.33      3.11 o 
  -1  -5   8        0.17        2.62      2.31 o 
   0  -5   8        0.00        3.01      2.39 o 
   1  -5   8        0.08       -0.50      2.02 o 
   2  -5   8        0.14        1.18      2.91 o 
   3  -5   8       32.41       27.75      5.76 o 
   4  -5   8       20.53       17.97      5.55 o 
   5  -5   8        0.60        2.97      2.64 o 
  -5  -4   8        0.08        0.54      2.50 o 
  -4  -4   8        1.56       13.94      4.76 o 
  -3  -4   8       26.30       16.71      5.12 o 
  -2  -4   8       36.27       40.21      6.15 o 
  -1  -4   8       10.99       10.62      4.15 o 
   0  -4   8       14.01       14.03      4.85 o 
   1  -4   8       19.18       18.86      3.35 o 
   2  -4   8       15.54       14.17      3.92 o 
   3  -4   8        7.14        6.73      3.01 o 
   4  -4   8       23.08       27.70      6.56 o 
   5  -4   8       14.15       24.40      6.07 o 
  -6  -3   8        0.59        3.86      3.77 o 
  -5  -3   8        9.10        9.72      3.98 o 
  -4  -3   8       10.67        7.69      4.62 o 
  -3  -3   8       12.05        7.24      3.65 o 
  -2  -3   8        1.67       -0.06      2.33 o 
  -1  -3   8      107.37      109.24      5.52 o 
   0  -3   8       22.75       24.86      3.31 o 
   1  -3   8      189.89      181.72     10.50 o 
   2  -3   8        0.63       -0.76      1.98 o 
   3  -3   8        0.10       -1.42      1.63 o 
   4  -3   8       24.46       29.48      6.25 o 
   5  -3   8       13.63       19.85      5.20 o 
  -6  -2   8       63.34       75.75      9.82 o 
  -5  -2   8      241.59      269.64     17.20 o 
  -4  -2   8        3.82        4.62      4.08 o 
  -3  -2   8        0.00       -0.56      2.37 o 
  -2  -2   8        0.06       -0.88      0.94 o 
  -1  -2   8       12.04        9.72      2.06 o 
   0  -2   8       46.77       46.01      3.86 o 
   1  -2   8      122.47      134.48      9.30 o 
   2  -2   8       32.69       27.06      5.55 o 
   3  -2   8       12.47       13.08      4.76 o 
   4  -2   8        4.08        5.84      3.11 o 
   5  -2   8        2.42       -0.62      2.02 o 
   6  -2   8        7.08       12.05      4.81 o 
  -7  -1   8        0.10       -2.74      2.74 o 
  -6  -1   8        0.58       -2.99      2.99 o 
  -5  -1   8        4.72        2.12      3.45 o 
  -4  -1   8       37.31       41.07      4.15 o 
  -3  -1   8        2.86        2.08      1.49 o 
  -2  -1   8        6.26        9.36      2.03 o 
  -1  -1   8       82.75       73.78      4.52 o 
   0  -1   8        0.73        1.16      1.15 o 
   1  -1   8        0.37        0.17      1.77 o 
   2  -1   8      147.33      170.23     11.04 o 
   3  -1   8       49.01       35.93      6.95 o 
   4  -1   8        1.00        0.17      2.12 o 
   5  -1   8        1.93        2.17      2.54 o 
   6  -1   8        0.02       -1.20      3.40 o 
  -7   0   8        0.57        2.91      2.81 o 
  -6   0   8        7.70        9.04      3.88 o 
  -5   0   8        0.00        1.01      1.81 o 
  -4   0   8        0.34        0.98      1.40 o 
  -3   0   8      183.51      193.35      7.60 o 
  -2   0   8       20.48       17.52      2.85 o 
  -1   0   8       13.97       14.94      2.51 o 
   0   0   8       72.55       70.58      4.54 o 
   1   0   8       20.17       16.81      4.31 o 
   2   0   8       45.76       53.10      6.40 o 
   3   0   8        1.39        5.03      3.09 o 
   4   0   8        3.05       12.83      4.64 o 
   5   0   8       35.23       28.32      7.12 o 
   6   0   8        1.83       -2.72      2.72 o 
  -7   1   8        3.36        5.08      2.52 o 
  -6   1   8        8.35        7.13      2.56 o 
  -5   1   8        6.27        6.40      2.21 o 
  -4   1   8       15.68       14.99      2.97 o 
  -3   1   8       29.25       27.07      3.84 o 
  -2   1   8        0.12       -0.34      1.12 o 
  -1   1   8      329.97      362.39      9.59 o 
   0   1   8       44.08       41.20      4.47 o 
   1   1   8        0.72        2.06      2.12 o 
   2   1   8        0.00        1.05      2.43 o 
   3   1   8        4.29        5.30      3.14 o 
   4   1   8        0.00        3.80      3.09 o 
   5   1   8        0.65        0.25      3.24 o 
  -7   2   8        3.93        0.06      2.80 o 
  -6   2   8       26.73       29.77      5.07 o 
  -5   2   8       22.58       21.61      3.63 o 
  -4   2   8        7.93       11.00      2.21 o 
  -3   2   8        1.17        0.81      1.16 o 
  -2   2   8        6.91        5.70      2.40 o 
  -1   2   8      103.47      110.28      5.37 o 
   0   2   8       50.49       55.20      6.42 o 
   1   2   8       20.79       17.80      4.89 o 
   2   2   8       46.81       47.40      7.01 o 
   3   2   8       91.73       92.09      9.70 o 
   4   2   8        2.32        1.94      3.42 o 
   5   2   8       14.49       24.47      6.04 o 
  -7   3   8        1.46        0.04      2.37 o 
  -6   3   8        0.85       -1.22      2.12 o 
  -5   3   8        3.76        5.07      2.43 o 
  -4   3   8      662.34      722.56     24.90 o 
  -3   3   8       52.31       39.85      5.69 o 
  -2   3   8        2.18        3.83      1.50 o 
  -1   3   8        0.92        1.30      1.45 o 
   0   3   8        3.50        4.68      2.86 o 
   1   3   8        2.33        3.07      2.11 o 
   2   3   8      176.55      186.86      9.13 o 
   3   3   8        5.74       10.40      3.03 o 
   4   3   8        3.48        0.31      2.95 o 
  -6   4   8       27.46       34.06      6.97 o 
  -5   4   8        9.32        6.81      4.10 o 
  -4   4   8        6.05        2.58      2.52 o 
  -3   4   8        4.71        6.66      4.92 o 
  -2   4   8       25.37       19.94      3.04 o 
  -1   4   8        0.09       -0.40      3.79 o 
   0   4   8        0.27        1.21      1.66 o 
   1   4   8       16.08       14.79      3.40 o 
   2   4   8        8.05        5.72      2.85 o 
   3   4   8       15.61       11.74      5.17 o 
  -6   5   8        4.54        4.31      2.37 o 
  -5   5   8        0.33        1.82      2.29 o 
  -4   5   8        3.79        3.18      1.98 o 
  -3   5   8        3.68        4.21      1.85 o 
  -2   5   8       14.55       11.80      2.97 o 
  -1   5   8       22.91       17.68      3.59 o 
   0   5   8        0.85        2.26      3.44 o 
   1   5   8        6.48        1.22      1.98 o 
   2   5   8        0.21       -0.87      2.15 o 
  -5   6   8        0.78        3.55      3.73 o 
  -4   6   8        6.69        9.74      2.40 o 
  -3   6   8        0.11       -0.38      1.50 o 
  -2   6   8        0.85       -0.50      1.61 o 
  -1   6   8       13.92       12.87      3.31 o 
   0   6   8        6.30        3.85      2.19 o 
   1   6   8        1.97        2.30      2.11 o 
  -3   7   8        5.72        5.15      2.01 o 
  -2   7   8        4.67        6.61      2.47 o 
  -2  -6   9        0.68       -1.51      2.43 o 
  -1  -6   9        0.13        3.73      2.78 o 
   0  -6   9        6.94        5.90      3.53 o 
   1  -6   9        0.34       -1.63      2.23 o 
   2  -6   9        0.00        0.83      2.52 o 
   3  -6   9        0.30        2.02      2.15 o 
  -4  -5   9        0.06        1.40      2.72 o 
  -3  -5   9        7.03        4.60      3.30 o 
  -2  -5   9        6.02        4.44      2.97 o 
  -1  -5   9        1.95        5.07      3.01 o 
   0  -5   9        0.02        0.00      2.45 o 
   1  -5   9        2.17        2.46      2.54 o 
   2  -5   9        1.52        2.31      2.17 o 
   3  -5   9       23.07       17.53      5.05 o 
   4  -5   9        1.49       -0.17      2.33 o 
  -5  -4   9        0.23        0.45      2.56 o 
  -4  -4   9        0.53        0.39      3.07 o 
  -3  -4   9        1.33        6.35      4.00 o 
  -2  -4   9        0.25       -0.85      1.96 o 
  -1  -4   9       14.05       12.91      4.37 o 
   0  -4   9        0.47        3.03      2.68 o 
   1  -4   9       31.63       26.61      8.53 o 
   2  -4   9       15.04       12.65      3.77 o 
   3  -4   9        5.91        2.58      2.62 o 
   4  -4   9        7.31        6.37      3.49 o 
   5  -4   9        0.82       -1.63      2.41 o 
  -6  -3   9       44.34       53.30     10.29 o 
  -5  -3   9       30.18       41.46      9.04 o 
  -4  -3   9        5.89       13.39      6.19 o 
  -3  -3   9       14.93       19.84      5.96 o 
  -2  -3   9        4.19        3.96      3.84 o 
  -1  -3   9        0.02       -1.05      2.50 o 
   0  -3   9      831.81      925.40     18.02 o 
   1  -3   9        5.60        7.56      2.73 o 
   2  -3   9        6.26        3.03      2.95 o 
   3  -3   9        4.52        4.89      2.56 o 
   4  -3   9        0.63       -0.14      2.46 o 
   5  -3   9        8.91       10.87      3.84 o 
  -6  -2   9       44.86       49.94      8.17 o 
  -5  -2   9       20.64       33.29      8.27 o 
  -4  -2   9        1.95        1.36      3.24 o 
  -3  -2   9        1.72        0.85      3.09 o 
  -2  -2   9       24.75       26.20      4.93 o 
  -1  -2   9       10.55       13.84      4.55 o 
   0  -2   9       52.84       47.13      4.61 o 
   1  -2   9       34.27       31.93      6.06 o 
   2  -2   9        3.13        0.87      2.60 o 
   3  -2   9        4.23        5.14      3.07 o 
   4  -2   9        0.02        0.47      2.48 o 
   5  -2   9        1.74        4.27      2.93 o 
  -7  -1   9        0.95       -3.14      3.14 o 
  -6  -1   9        1.83        9.22      3.82 o 
  -5  -1   9        0.10        0.89      3.26 o 
  -4  -1   9        3.23        0.82      3.18 o 
  -3  -1   9      138.53      157.64     14.39 o 
  -2  -1   9        0.88        0.34      1.32 o 
  -1  -1   9       46.48       44.52      5.96 o 
   0  -1   9        9.75        8.32      2.25 o 
   1  -1   9        2.78        2.27      2.54 o 
   2  -1   9       24.35       18.42      5.47 o 
   3  -1   9        0.35        1.18      2.48 o 
   4  -1   9        6.40       12.85      4.74 o 
   5  -1   9        0.51       -2.46      2.46 o 
  -7   0   9        5.32        4.52      3.69 o 
  -6   0   9       25.14       30.45      7.36 o 
  -5   0   9        8.78        6.56      2.68 o 
  -4   0   9       16.89       21.15      3.78 o 
  -3   0   9       16.65       20.86      3.26 o 
  -2   0   9        2.34        3.70      3.16 o 
  -1   0   9       35.52       33.93      3.37 o 
   0   0   9        2.02        2.37      1.37 o 
   1   0   9        5.87        7.05      3.32 o 
   2   0   9        2.49        5.78      3.82 o 
   3   0   9        0.06       -0.70      2.46 o 
   4   0   9        1.91        1.32      3.20 o 
   5   0   9        2.22       10.62      4.56 o 
  -7   1   9        9.33       10.44      4.35 o 
  -6   1   9       46.58       44.87      4.74 o 
  -5   1   9        6.92        6.77      1.96 o 
  -4   1   9        0.15        1.12      1.32 o 
  -3   1   9        5.62        7.23      1.99 o 
  -2   1   9       18.27       16.95      3.01 o 
  -1   1   9        1.03        0.91      1.46 o 
   0   1   9      189.41      197.93      7.79 o 
   1   1   9        1.71        0.76      2.04 o 
   2   1   9        3.99        3.71      3.45 o 
   3   1   9        0.27        3.96      3.32 o 
   4   1   9       30.65       40.99      8.04 o 
   5   1   9        2.79        8.29      4.00 o 
  -7   2   9        4.26        8.22      4.44 o 
  -6   2   9       11.52        9.74      3.02 o 
  -5   2   9       74.82       71.82      5.34 o 
  -4   2   9       10.38        9.85      2.41 o 
  -3   2   9       41.92       45.41      4.15 o 
  -2   2   9        7.01        6.84      1.98 o 
  -1   2   9       31.52       30.97      2.42 o 
   0   2   9        3.07        1.41      1.06 o 
   1   2   9      215.72      229.99     14.05 o 
   2   2   9      201.61      228.30     14.58 o 
   3   2   9       30.32       37.67      7.71 o 
   4   2   9        4.34        3.45      4.23 o 
  -7   3   9       12.91        3.67      3.44 o 
  -6   3   9        2.26        6.40      2.99 o 
  -5   3   9       12.26        8.07      3.61 o 
  -4   3   9       57.26       63.23      7.49 o 
  -3   3   9      453.25      473.08     20.53 o 
  -2   3   9       19.70       14.55      3.18 o 
  -1   3   9        6.61        6.48      2.01 o 
   0   3   9       19.46       22.53      5.59 o 
   1   3   9        0.82        2.08      2.97 o 
   2   3   9       37.07       39.90      7.92 o 
   3   3   9        0.19        0.33      2.91 o 
   4   3   9        3.62        1.90      3.69 o 
  -6   4   9        0.77        5.07      2.60 o 
  -5   4   9        0.68       -0.08      2.48 o 
  -4   4   9       35.38       28.69      6.48 o 
  -3   4   9       17.73       21.70      4.15 o 
  -2   4   9       47.54       48.24      5.07 o 
  -1   4   9       26.62       33.96     10.02 o 
   0   4   9       12.27       11.61      2.94 o 
   1   4   9        0.47       -0.67      1.96 o 
   2   4   9        0.79        0.28      2.77 o 
   3   4   9        1.19        2.62      2.58 o 
  -6   5   9        0.01        0.31      2.62 o 
  -5   5   9        0.12       -0.08      2.56 o 
  -4   5   9        0.72        1.07      2.58 o 
  -3   5   9        3.60        5.22      1.91 o 
  -2   5   9       12.07        9.55      2.43 o 
  -1   5   9        7.61       14.36      4.09 o 
   0   5   9        4.16        4.31      2.99 o 
   1   5   9       10.12        9.22      3.32 o 
   2   5   9        0.32        0.69      2.31 o 
  -4   6   9       14.44       10.38      3.42 o 
  -3   6   9        2.73        3.46      2.41 o 
  -2   6   9        0.50       -0.38      1.86 o 
  -1   6   9        6.84        8.16      2.77 o 
   0   6   9        3.58        7.08      5.02 o 
  -1  -6  10        0.11        4.08      2.52 o 
   0  -6  10        0.01       -2.45      2.45 o 
   1  -6  10        0.00        1.90      2.19 o 
   2  -6  10        1.22        1.09      2.35 o 
  -3  -5  10        1.90        6.15      2.58 o 
  -2  -5  10       48.20       52.56      7.78 o 
  -1  -5  10        0.42        5.40      2.66 o 
   0  -5  10        1.64        7.10      2.66 o 
   1  -5  10        3.51       -1.09      2.21 o 
   2  -5  10        0.05       -1.03      1.98 o 
   3  -5  10        0.22       -0.08      2.72 o 
  -4  -4  10        2.08        1.53      2.68 o 
  -3  -4  10        3.71       -0.35      3.03 o 
  -2  -4  10        0.94        3.32      3.14 o 
  -1  -4  10       57.73       57.49      8.71 o 
   0  -4  10       61.59       68.88      9.10 o 
   1  -4  10        1.88        0.71      2.19 o 
   2  -4  10        0.02        0.37      2.27 o 
   3  -4  10        2.13       -0.27      2.70 o 
   4  -4  10        6.37       10.89      3.80 o 
  -5  -3  10       46.51       54.13      8.83 o 
  -4  -3  10        4.80        3.73      3.84 o 
  -3  -3  10        2.14       -2.68      2.68 o 
  -2  -3  10        8.17        6.89      4.13 o 
  -1  -3  10       23.86       14.94      5.32 o 
   0  -3  10        9.48       13.12      3.15 o 
   1  -3  10       17.51        9.05      2.84 o 
   2  -3  10        3.89        8.37      3.24 o 
   3  -3  10        0.77        0.91      2.48 o 
   4  -3  10        7.74        4.52      3.14 o 
  -6  -2  10       38.25       42.31      9.78 o 
  -5  -2  10        0.11       -2.99      2.99 o 
  -4  -2  10       51.96       63.99      9.76 o 
  -3  -2  10        4.16       -1.77      2.45 o 
  -2  -2  10       15.06       18.89      3.39 o 
  -1  -2  10       16.79       17.33      3.39 o 
   0  -2  10        1.05        0.79      1.86 o 
   1  -2  10       22.67       27.42      5.92 o 
   2  -2  10       64.01       71.54      8.25 o 
   3  -2  10       39.34       35.56      7.24 o 
   4  -2  10        0.85        9.53      3.92 o 
   5  -2  10        0.00       -1.26      2.43 o 
  -6  -1  10        3.72        4.56      3.92 o 
  -5  -1  10        2.01        5.53      4.60 o 
  -4  -1  10       55.06       66.09      8.77 o 
  -3  -1  10        8.86        7.78      2.65 o 
  -2  -1  10        2.60        4.71      2.06 o 
  -1  -1  10        8.64        8.30      2.37 o 
   0  -1  10        0.24        1.56      2.81 o 
   1  -1  10        0.01       -1.86      1.86 o 
   2  -1  10        0.26        0.19      2.70 o 
   3  -1  10        4.03       -2.41      2.41 o 
   4  -1  10        0.21        1.96      2.52 o 
   5  -1  10        2.88        5.43      2.58 o 
  -7   0  10        0.95        1.69      3.20 o 
  -6   0  10        1.98        3.98      3.67 o 
  -5   0  10        2.12        4.29      3.78 o 
  -4   0  10        0.27       -0.62      2.54 o 
  -3   0  10        1.89        2.23      1.94 o 
  -2   0  10        0.63        0.61      1.62 o 
  -1   0  10       18.06       16.79      3.11 o 
   0   0  10      144.10      145.64      7.31 o 
   1   0  10        4.59        4.33      3.12 o 
   2   0  10        0.16       -1.63      1.63 o 
   3   0  10       19.58       20.61      6.17 o 
   4   0  10       16.08       11.41      5.26 o 
   5   0  10       37.08       45.63      8.99 o 
  -7   1  10        9.60       16.85      5.12 o 
  -6   1  10       90.23       80.04      6.29 o 
  -5   1  10       58.05       65.04      5.65 o 
  -4   1  10        7.45        6.07      2.08 o 
  -3   1  10        0.58        1.15      1.28 o 
  -2   1  10       13.73       17.11      3.08 o 
  -1   1  10       23.72       24.51      3.54 o 
   0   1  10       38.07       34.14      3.85 o 
   1   1  10        5.78        7.24      3.44 o 
   2   1  10       14.45       16.24      4.99 o 
   3   1  10        0.03        0.10      2.91 o 
   4   1  10        1.77        0.80      3.34 o 
  -7   2  10        0.12       -2.89      2.89 o 
  -6   2  10        2.39        0.17      3.03 o 
  -5   2  10       15.74       16.65      4.93 o 
  -4   2  10        7.36        5.45      3.01 o 
  -3   2  10       49.03       49.88      6.64 o 
  -2   2  10        2.29        3.30      2.87 o 
  -1   2  10        2.70        4.08      3.14 o 
   0   2  10       28.16       24.03      5.76 o 
   1   2  10      101.85      103.52     10.23 o 
   2   2  10      190.80      231.29     15.57 o 
   3   2  10        8.01       11.45      5.28 o 
   4   2  10       14.45       11.78      4.64 o 
  -6   3  10        6.46       14.01      3.03 o 
  -5   3  10        5.64        6.56      3.40 o 
  -4   3  10      191.21      219.96     14.79 o 
  -3   3  10       22.63       25.33      5.78 o 
  -2   3  10       49.67       51.90      7.10 o 
  -1   3  10        4.29        3.30      1.41 o 
   0   3  10        7.68       10.79      4.54 o 
   1   3  10       50.12       47.45      8.68 o 
   2   3  10       40.74       47.30      8.73 o 
   3   3  10        7.10        5.14      3.80 o 
  -6   4  10        9.86       10.89      3.01 o 
  -5   4  10        0.12       -2.39      2.39 o 
  -4   4  10       40.74       45.82      6.70 o 
  -3   4  10        2.77        3.47      2.78 o 
  -2   4  10       54.51       54.03      6.12 o 
  -1   4  10        1.99        3.32      2.59 o 
   0   4  10        3.57       -2.10      2.10 o 
   1   4  10        0.20       -2.23      2.23 o 
   2   4  10        1.11       -2.46      2.46 o 
  -5   5  10        7.10       -1.42      2.33 o 
  -4   5  10        4.17        2.58      3.14 o 
  -3   5  10        2.82        7.93      3.34 o 
  -2   5  10        8.05        5.65      2.56 o 
  -1   5  10        8.24        5.09      2.64 o 
   0   5  10        1.92        1.74      2.87 o 
   1   5  10        6.17        7.86      2.55 o 
  -3   6  10       18.23       19.56      3.15 o 
  -2   6  10        1.81       -1.47      1.47 o 
  -2  -5  11        8.13        4.08      2.48 o 
  -1  -5  11        2.58        0.78      2.76 o 
   0  -5  11        6.21        0.19      2.17 o 
   1  -5  11        6.14        0.93      2.19 o 
   2  -5  11        5.75       -2.45      2.45 o 
  -4  -4  11        5.63        2.60      3.09 o 
  -3  -4  11        4.10       -1.84      3.36 o 
  -2  -4  11        0.49        6.44      4.00 o 
  -1  -4  11       36.10       35.27      7.57 o 
   0  -4  11       14.49       12.40      4.77 o 
   1  -4  11       60.11       53.63      8.00 o 
   2  -4  11        0.00        2.30      3.77 o 
   3  -4  11        0.04        1.16      2.46 o 
  -5  -3  11       78.10       92.15     11.37 o 
  -4  -3  11        1.26       -3.03      3.03 o 
  -3  -3  11        0.00        2.23      2.48 o 
  -2  -3  11        1.46        1.13      3.53 o 
  -1  -3  11       10.20        9.30      4.37 o 
   0  -3  11        2.23        2.03      2.14 o 
   1  -3  11       32.56       35.15      5.33 o 
   2  -3  11       10.29       10.95      4.64 o 
   3  -3  11        8.56        8.56      3.34 o 
   4  -3  11        1.71        0.49      2.79 o 
  -5  -2  11        1.10        1.69      3.90 o 
  -4  -2  11       15.93       21.33      6.44 o 
  -3  -2  11        0.58        4.77      3.47 o 
  -2  -2  11        2.93       -0.43      3.14 o 
  -1  -2  11       14.55        9.25      2.87 o 
   0  -2  11        0.73        2.63      4.13 o 
   1  -2  11        0.57        0.95      1.86 o 
   2  -2  11       25.90       24.84      6.27 o 
   3  -2  11       12.70       18.03      5.51 o 
   4  -2  11        0.05        4.68      3.11 o 
  -6  -1  11        2.53       -3.57      3.57 o 
  -5  -1  11        0.00       -2.99      2.99 o 
  -4  -1  11        0.27        7.26      4.44 o 
  -3  -1  11       35.43       37.43      5.92 o 
  -2  -1  11        3.71        4.65      2.49 o 
  -1  -1  11        2.64        4.45      2.33 o 
   0  -1  11       12.04       12.73      3.42 o 
   1  -1  11        0.53        1.94      2.97 o 
   2  -1  11        7.50        6.99      3.20 o 
   3  -1  11        0.00        2.66      2.87 o 
   4  -1  11        2.62        0.35      2.91 o 
  -6   0  11        3.24       11.35      4.06 o 
  -5   0  11        0.97        1.92      3.49 o 
  -4   0  11        2.20        1.38      2.05 o 
  -3   0  11        8.40       10.21      2.73 o 
  -2   0  11        0.02       -0.90      1.57 o 
  -1   0  11       97.56       99.54     12.04 o 
   0   0  11       18.03       18.60      3.80 o 
   1   0  11        0.50       -0.06      2.31 o 
   2   0  11        0.13        1.05      3.03 o 
   3   0  11        1.01       -1.18      2.68 o 
   4   0  11        0.09        1.94      2.60 o 
  -6   1  11       12.11       16.36      5.51 o 
  -5   1  11       11.27       14.25      3.18 o 
  -4   1  11        2.63        3.00      4.57 o 
  -3   1  11        0.07       -0.14      1.62 o 
  -2   1  11        2.80        4.99      2.03 o 
  -1   1  11       44.42       44.86      4.31 o 
   0   1  11       25.66       18.59      3.32 o 
   1   1  11        8.59        5.73      3.38 o 
   2   1  11       35.78       30.30      6.79 o 
   3   1  11       48.82       50.38     10.00 o 
   4   1  11        0.65        3.30      3.45 o 
  -6   2  11        1.05        1.73      2.64 o 
  -5   2  11        2.64       -1.24      2.85 o 
  -4   2  11      349.16      395.47     19.93 o 
  -3   2  11       24.55       28.41      6.19 o 
  -2   2  11        1.58       -0.68      1.90 o 
  -1   2  11        0.29       -1.34      2.29 o 
   0   2  11        1.30        3.55      3.11 o 
   1   2  11        1.63        2.97      2.87 o 
   2   2  11       67.67       60.15      8.35 o 
   3   2  11        2.81        0.10      2.91 o 
  -6   3  11       16.52       17.27      4.77 o 
  -5   3  11        5.82        0.54      2.17 o 
  -4   3  11       10.20        9.76      3.84 o 
  -3   3  11        3.36        6.52      3.30 o 
  -2   3  11       14.97       11.26      3.92 o 
  -1   3  11        0.11        0.00      2.31 o 
   0   3  11        0.25       -2.25      2.25 o 
   1   3  11        8.27        9.08      3.86 o 
   2   3  11        4.27        4.08      3.07 o 
  -5   4  11        0.50       -0.97      2.46 o 
  -4   4  11        2.94        6.97      2.76 o 
  -3   4  11        1.27        1.53      2.25 o 
  -2   4  11        7.89        9.18      2.64 o 
  -1   4  11       14.58       13.51      4.41 o 
   0   4  11        0.90        0.43      2.76 o 
   1   4  11        3.55        6.42      3.59 o 
  -4   5  11        4.22        1.75      2.50 o 
  -3   5  11        0.08        7.71      3.47 o 
  -2   5  11        0.00        2.09      2.21 o 
  -1   5  11        7.61        8.31      4.48 o 
   0   5  11        5.88        9.57      4.54 o 
  -1  -5  12        3.16        0.87      2.76 o 
   0  -5  12        0.03        2.35      2.52 o 
  -3  -4  12        2.92        3.36      3.61 o 
  -2  -4  12        0.58        0.06      2.85 o 
  -1  -4  12        0.33        3.53      3.80 o 
   0  -4  12      196.13      203.19     16.17 o 
   1  -4  12        1.04        6.35      4.06 o 
   2  -4  12        1.10        4.92      2.55 o 
  -4  -3  12        1.34       -0.60      2.95 o 
  -3  -3  12        2.08        1.55      3.96 o 
  -2  -3  12        1.09        3.84      3.51 o 
  -1  -3  12        1.19        5.24      3.77 o 
   0  -3  12       17.40       13.10      4.72 o 
   1  -3  12        7.66        1.80      2.17 o 
   2  -3  12        2.56        2.64      2.47 o 
   3  -3  12        2.76        1.71      3.96 o 
  -5  -2  12        0.01        1.77      4.21 o 
  -4  -2  12        1.18       -0.14      3.57 o 
  -3  -2  12       53.05       53.61      8.71 o 
  -2  -2  12        1.39        3.96      3.57 o 
  -1  -2  12        9.82        6.82      2.66 o 
   0  -2  12        4.26        2.08      2.17 o 
   1  -2  12        0.16        3.52      2.49 o 
   2  -2  12       11.25       11.98      4.50 o 
   3  -2  12        0.02        3.53      3.47 o 
  -5  -1  12        2.02        5.45      5.07 o 
  -4  -1  12        2.86        1.34      4.79 o 
  -3  -1  12        3.58        5.32      4.06 o 
  -2  -1  12        0.07       -1.77      1.77 o 
  -1  -1  12        6.35        6.79      2.76 o 
   0  -1  12        0.68        6.13      3.26 o 
   1  -1  12        4.43        2.49      3.86 o 
   2  -1  12        1.02       -2.39      2.39 o 
   3  -1  12        0.19        2.52      3.14 o 
  -5   0  12        3.34        9.47      5.30 o 
  -4   0  12        0.19        2.94      2.22 o 
  -3   0  12        2.20        4.36      2.78 o 
  -2   0  12        3.88        3.36      2.42 o 
  -1   0  12        0.70        1.98      2.03 o 
   0   0  12       66.74       66.01      6.23 o 
   1   0  12        1.39        0.76      2.19 o 
   2   0  12        3.34        4.08      2.76 o 
   3   0  12        0.97        1.34      3.01 o 
  -5   1  12       35.42       32.51      4.89 o 
  -4   1  12        7.95        9.00      2.88 o 
  -3   1  12       20.62       25.31      4.17 o 
  -2   1  12        2.74        2.91      3.30 o 
  -1   1  12        8.91       10.29      5.53 o 
   0   1  12        2.21        4.52      3.07 o 
   1   1  12       94.40       87.59      9.55 o 
   3   1  12       13.00        5.80      4.08 o 
  -5   2  12        5.80        6.95      3.24 o 
  -4   2  12       14.89       14.52      4.31 o 
  -3   2  12      196.66      248.29     16.30 o 
  -2   2  12        3.31        4.00      2.99 o 
  -1   2  12        2.26        3.71      3.32 o 
   0   2  12        3.50        6.81      2.66 o 
   1   2  12        1.00        2.25      3.01 o 
   2   2  12       14.84       16.30      5.67 o 
  -5   3  12        0.00        2.70      3.28 o 
  -4   3  12       11.10       10.69      3.45 o 
  -3   3  12       10.57        7.55      3.24 o 
  -2   3  12       25.48       17.70      5.01 o 
  -1   3  12       22.14       17.76      5.24 o 
   0   3  12        4.82        3.47      3.40 o 
   1   3  12        0.30       -2.60      2.60 o 
  -4   4  12        0.72       -0.06      2.33 o 
  -3   4  12        1.82       -2.35      2.35 o 
  -2   4  12        5.23        0.14      2.50 o 
  -1   4  12        5.98        3.55      3.24 o 
   0   4  12        1.77        5.43      3.18 o 
  -1  -4  13        3.90        3.94      3.82 o 
   0  -4  13        2.66        0.72      3.45 o 
  -3  -3  13        2.60        3.63      3.51 o 
  -2  -3  13        3.45        9.70      4.50 o 
  -1  -3  13        4.78        2.60      3.92 o 
   0  -3  13        0.24       -2.68      2.68 o 
   1  -3  13        4.52        2.99      2.35 o 
   2  -3  13       17.56        6.45      5.31 o 
  -4  -2  13       15.87       16.71      5.59 o 
  -3  -2  13        1.32        5.74      4.21 o 
  -2  -2  13        0.41       -0.12      2.13 o 
  -1  -2  13        3.79        2.64      3.26 o 
   0  -2  13        0.17        0.34      1.97 o 
   1  -2  13        0.38        1.15      4.94 o 
   2  -2  13        0.00        0.62      5.76 o 
  -4  -1  13        0.09       -1.73      3.28 o 
  -3  -1  13        0.23        2.93      4.13 o 
  -2  -1  13        0.79        3.91      2.34 o 
  -1  -1  13       15.39       14.29      3.39 o 
   0  -1  13       40.14       35.31      7.29 o 
   1  -1  13        0.57        0.47      2.03 o 
   2  -1  13        0.20       -1.46      3.12 o 
  -5   0  13       19.15       24.36      6.42 o 
  -4   0  13        3.65       12.19      5.40 o 
  -3   0  13        1.79        3.31      2.47 o 
  -2   0  13        1.69       -0.55      1.99 o 
  -1   0  13        3.21        6.88      2.78 o 
   0   0  13       10.18       14.83      3.46 o 
   1   0  13        3.82        5.45      4.85 o 
   2   0  13        7.38        2.19      2.52 o 
  -5   1  13       10.02       16.28      3.42 o 
  -4   1  13        6.14        7.94      4.06 o 
  -3   1  13       31.06       32.22      7.06 o 
  -2   1  13        0.00       -0.14      2.58 o 
  -1   1  13        0.33       -0.02      2.17 o 
   0   1  13       10.64       20.18      5.78 o 
   1   1  13       30.01       24.24      6.27 o 
  -4   2  13       69.90       62.92      8.00 o 
  -3   2  13       10.09        9.24      3.24 o 
  -2   2  13       19.00       18.09      5.16 o 
  -1   2  13        0.46        3.16      2.68 o 
   0   2  13        2.17        2.17      3.03 o 
  -3   3  13        1.45       -2.46      2.46 o 
  -1   3  13        1.55       -0.80      2.43 o 
   0   3  13        1.90        3.59      2.79 o 
  -2  -2  14        0.58        3.84      4.21 o 
  -1  -2  14        0.24        0.12      3.94 o 
   0  -2  14        2.55        2.63      3.44 o 
  -3  -1  14        1.65       -3.77      3.77 o 
  -2  -1  14        0.05       -0.10      3.40 o 
  -1  -1  14       28.42       22.19      4.22 o 
   0  -1  14        5.81        6.71      2.54 o 
   1  -1  14        0.32       -2.61      2.61 o 
  -3   0  14        0.68        0.90      2.32 o 
  -2   0  14        1.19        2.28      2.39 o 
  -1   0  14       17.22       23.15      4.28 o 
   0   0  14       11.05       11.17      3.43 o 
   1   0  14        2.48       -0.25      2.52 o 
  -3   1  14        7.28        4.56      3.07 o 
  -2   1  14        0.93       -2.66      2.66 o 
  -1   1  14        0.12        4.13      2.89 o 
   0   1  14        0.39       -2.66      2.66 o 
  -3   2  14        1.23        9.35      3.80 o 
  -2   2  14        3.40       -2.66      2.66 o 
  -1   2  14        0.01       -2.56      2.56 o 
                                                 
